# Supplementary material for: Early phosphoproteomic changes for adverse outcome pathway development in the fathead minnow (Pimephales promelas) brain
Source: Sci Rep. 2018 Jul 5;8:10212. doi: 10.1038/s41598-018-28395-w (PMC6033950; doi:10.1038/s41598-018-28395-w)
Supplement: Supplementary file 2 — Supplementary Tables [file 41598_2018_28395_MOESM2_ESM.xlsx]

## Sheet: Table S1
#	Identified Proteins	Accession Number	Molecular Weight	Gene Symbol	CTL 1	CTL 2	CTL 3	EE2 1	EE2 2	EE2 3	LNG 1	LNG 2	LNG 3
316	Uncharacterized protein OS=Danio rerio GN=si:zfos-905g2.1 PE=4 SV=1	E9QHL3	53 kDa	BEND2	0	0	0	0	0	0	0	31441	18098
1039	Uncharacterized protein OS=Danio rerio GN=si:ch73-21k16.5 PE=4 SV=1	A0A0R4IY43	58 kDa	GNPAT	0	0	0	119670	0	0	0	0	0
1788	Uncharacterized protein OS=Danio rerio GN=si:dkey-27j5.3 PE=4 SV=2	F1Q9N5	31 kDa	METRNL	0	0	0	0	0	11897	0	0	0
819	Uncharacterized protein (Fragment) OS=Danio rerio GN=si:dkey-15h8.2 PE=4 SV=1	A0A0R4IYR4	36 kDa	ZNF729	0	0	0	0	0	0	0	14380	15279
260	Uncharacterized protein OS=Danio rerio GN=aagab PE=4 SV=1	Q1LXZ6	36 kDa	AAGAB	0	173010	0	0	0	46746	0	203930	0
2219	alanine--trna mitochondrial isoform x1	FHM_All_PTA_Assem.22355.C1	18 kDa	AARS	0	0	0	21175	0	0	0	0	0
2811	acyl- synthetase family member 4	FHM_All_PTA_Assem.10739.C1	33 kDa	AASDH	0	0	272840	0	0	0	0	0	0
267	Uncharacterized protein OS=Danio rerio GN=abca1b PE=1 SV=1	E7F2Y6	255 kDa	ABCA1	0	0	0	11221	0	9983	0	0	0
765	Uncharacterized protein OS=Danio rerio GN=abca4b PE=3 SV=2	F1QVE1	268 kDa	ABCA4	0	149320	0	0	0	0	0	0	0
674	Uncharacterized protein OS=Danio rerio GN=abca4a PE=4 SV=1	A0A0R4IVU7	195 kDa	ABCA4	0	0	0	0	0	5900.5	0	0	0
1059	Uncharacterized protein OS=Danio rerio GN=abcb4 PE=4 SV=1	E7F1E3	141 kDa	ABCB4	0	0	0	8848	0	0	0	0	0
76	Cluster of Uncharacterized protein OS=Danio rerio GN=abcc1 PE=4 SV=1 (A0A0R4IC81_DANRE)	A0A0R4IC81	169 kDa	ABCC1	18189	0	0	5650	0	0	0	289070	30733
1293	multidrug resistance-associated protein 5	FHM_All_PTA_Assem.2823.C1	7 kDa	ABCC10	0	0	0	0	0	0	0	0	23969
1606	Uncharacterized protein OS=Danio rerio GN=abcc3 PE=3 SV=1	A0A0N4SUC0	174 kDa	ABCC3	5587	0	0	0	0	0	0	22773	0
2849	ATP-binding cassette sub-family C member 5 OS=Danio rerio GN=abcc5 PE=2 SV=1	E1B2R7	158 kDa	ABCC5	0	0	0	0	0	0	0	0	23067
1585	Uncharacterized protein OS=Danio rerio GN=abcc6a PE=3 SV=1	E7F118	169 kDa	ABCC6	0	0	0	0	0	2372.7	0	0	0
81	atp-binding cassette sub-family d member 4	FHM_All_PTA_Assem.1921.C2	13 kDa	ABCD4	2309.5	25291	0	0	0	0	0	10283	0
514	Uncharacterized protein OS=Danio rerio GN=abcg1 PE=4 SV=1	A0A0R4INQ8	76 kDa	ABCG1	2547	0	0	0	0	4429.5	0	0	0
2065	Uncharacterized protein (Fragment) OS=Danio rerio GN=abcg2a PE=1 SV=1	A0A0J9YJL0	45 kDa	abcg2a	0	0	0	54168	0	0	0	0	0
1815	atp-binding sub-family g member 5	FHM_All_PTA_Assem.11943.C1	73 kDa	ABCG5	0	0	0	0	0	62023	0	0	0
311	alpha beta hydrolase domain-containing protein 14b	FHM_All_PTA_Assem.248.C1	23 kDa	ABHD14B	0	0	0	0	0	0	0	0	58143
1939	Abhydrolase domain-containing protein 2-A OS=Danio rerio GN=abhd2a PE=2 SV=1	ABH2A	49 kDa	ABHD2	23043	0	0	0	0	0	0	0	0
257	Uncharacterized protein OS=Danio rerio GN=abi1a PE=4 SV=2	F1QTX5	56 kDa	ABI1	0	0	0	0	0	327600	0	43614	0
1404	Uncharacterized protein OS=Danio rerio GN=abi2b PE=4 SV=1	A0A0R4ISH6	55 kDa	ABI2	0	18587	0	0	0	0	0	0	0
2516	Uncharacterized protein OS=Danio rerio GN=abl2 PE=4 SV=1	A0A0R4IYB8	128 kDa	ABL2	0	0	0	0	0	0	0	0	108530
2230	abelson tyrosine-protein kinase 2 isoform x3	FHM_All_PTA_Assem.4009.C1	27 kDa	ABL2	0	0	0	26207	0	0	0	0	0
336	breakpoint cluster region protein	FHM_All_PTA_Assem.18588.C1	14 kDa	ABR	0	0	0	98547	0	49718	0	0	0
129	Transcriptional regulator OS=Edwardsiella ictaluri GN=ABY58_14060 PE=4 SV=1	A0A0J7JGE2	25 kDa	ABY58	0	0	0	0	0	0	0	1750.7	0
408	Uncharacterized protein (Fragment) OS=Danio rerio GN=acacb PE=1 SV=1	F1QX79	254 kDa	ACACB	0	1460500	0	11914	0	0	0	0	0
1976	Uncharacterized protein OS=Danio rerio GN=acad9 PE=1 SV=1	F1QIL6	70 kDa	ACAD9	16504	0	0	0	0	0	0	0	0
949	acyl-coenzyme a c-4 to c-12 straight chain	FHM_All_PTA_Assem.5751.C1	14 kDa	ACADS	0	0	0	0	0	6959	0	0	0
1168	short branched chain specific acyl- mitochondrial	Contig7277	17 kDa	ACADSB	0	0	25584	0	0	0	0	0	0
2620	Uncharacterized protein OS=Danio rerio GN=acat2 PE=1 SV=1	Q5SPA3	41 kDa	ACAT2	0	0	0	0	0	0	0	0	18098
518	LOC559360 protein (Fragment) OS=Danio rerio GN=acin1a PE=2 SV=1	A4QNZ8	47 kDa	ACIN1	8473.5	0	0	0	0	0	0	0	0
2752	loc559360 protein	FHM_All_PTA_Assem.3349.C2	80 kDa	ACIN1	0	0	0	0	0	8185.5	0	0	0
238	succinate- gdp- alpha subunit	FHM_All_PTA_Assem.12448.C1	124 kDa	ACLY	0	35916	0	0	0	0	0	0	7696.7
849	Uncharacterized protein OS=Danio rerio GN=acot9.2 PE=4 SV=1	F1R1X8	48 kDa	ACOT9	0	0	0	0	0	0	0	78667	0
929	Uncharacterized protein (Fragment) OS=Danio rerio GN=acoxl PE=4 SV=1	F1R4J4	71 kDa	ACOXL	0	0	0	0	0	41151	0	0	0
1066	Uncharacterized protein OS=Danio rerio GN=acsbg1 PE=4 SV=1	E7FCY5	75 kDa	ACSBG1	0	0	0	65305	0	0	0	0	0
1688	long-chain-fatty-acid-- ligase 5 isoform x1	FHM_All_PTA_Assem.8017.C1	63 kDa	ACSF3	0	0	0	0	0	0	0	65295	0
141	Uncharacterized protein OS=Danio rerio GN=acsl3a PE=4 SV=1	Q1LVA8	79 kDa	ACSL3	0	0	0	0	0	8077	0	93961	0
1100	long-chain-fatty-acid-- ligase 5 isoform x1	FHM_All_PTA_Assem.1847.C1	82 kDa	ACSL6	0	0	0	6117	0	0	0	0	0
755	acetyl-coenzyme a cytoplasmic	Contig8305	14 kDa	ACSS2	0	11871	0	0	0	0	0	0	0
1708	Receptor protein serine/threonine kinase (Fragment) OS=Danio rerio GN=acvr1bb PE=4 SV=1	X1WC66	10 kDa	ACVR1B	0	0	0	0	0	0	0	40743	0
2377	Uncharacterized protein OS=Danio rerio GN=adam11 PE=4 SV=1	E7F698	85 kDa	ADAM11	0	0	120030	0	0	0	0	0	0
1349	Uncharacterized protein OS=Danio rerio GN=adam12 PE=4 SV=1	A0A0R4INJ8	95 kDa	ADAM12	0	0	0	0	0	0	0	29471	0
29	Uncharacterized protein OS=Danio rerio GN=adam22 PE=4 SV=1	A0A0R4ICN2	95 kDa	adam22	0	0	71965	0	144310	0	0	0	0
1211	disintegrin and metalloproteinase domain-containing protein 23- partial	FHM_All_PTA_Assem.4101.C2	88 kDa	ADAM23	0	0	64997	0	0	0	0	0	0
928	Uncharacterized protein (Fragment) OS=Danio rerio GN=adamts13 PE=4 SV=2	F1R2Z7	151 kDa	ADAMTS13	0	0	0	0	0	11427	0	0	0
2510	Uncharacterized protein OS=Danio rerio GN=adamts2 PE=4 SV=1	A0A0R4ISF7	94 kDa	ADAMTS2	0	0	0	0	0	0	0	0	46291
308	a disintegrin and metalloproteinase with thrombospondin motifs 8	FHM_All_PTA_Assem.17790.C1	20 kDa	ADAMTS9	0	0	0	0	0	0	0	0	17021
1967	Uncharacterized protein OS=Danio rerio GN=adck5 PE=4 SV=1	F1Q5S6	67 kDa	ADCK5	15054	0	0	0	0	0	0	0	0
2181	Uncharacterized protein OS=Danio rerio GN=adcy3b PE=3 SV=2	F1QL41	122 kDa	ADCY3	0	0	0	457040	0	0	0	0	0
1074	Uncharacterized protein OS=Danio rerio GN=adcy6b PE=3 SV=1	E9QDH0	132 kDa	ADCY6	0	0	0	0	0	0	0	0	0
2376	Uncharacterized protein OS=Danio rerio GN=adcy7 PE=3 SV=2	E7F482	125 kDa	ADCY7	0	0	13042	0	0	0	0	0	0
2540	Adenylate cyclase type 8 OS=Danio rerio GN=adcy8 PE=2 SV=1	B7UCF8	139 kDa	ADCY8	0	0	0	0	0	0	0	0	58858
1731	Uncharacterized protein OS=Danio rerio GN=add1 PE=4 SV=1	A0A0R4IAJ9	91 kDa	ADD1	0	0	0	0	0	13492	0	0	0
1615	Uncharacterized protein OS=Danio rerio GN=adgb PE=4 SV=1	A0A0R4ITB2	156 kDa	ADGB	0	0	0	0	0	0	0	0	0
1174	Uncharacterized protein OS=Danio rerio GN=gpr64 PE=4 SV=2	E7F4F2	113 kDa	ADGRG2	0	0	350470	0	0	0	0	0	0
1650	Uncharacterized protein OS=Danio rerio GN=adgrl1a PE=4 SV=2	F1Q9V2	169 kDa	ADGRL1	0	0	0	0	0	0	0	4717.5	0
2272	Anti-dorsalizing morphogenetic protein OS=Danio rerio GN=admp PE=2 SV=1	Q8UVQ8	44 kDa	admp	0	0	0	33951	0	0	0	0	0
2301	homeobox 2b isoform x1	gi|73568725	29 kDa	ADNP	0	0	0	49249	0	0	0	0	0
328	5-hydroxytryptamine receptor 7-like	Contig1486	11 kDa	ADRA1B	37734	0	2309	0	0	0	0	0	0
587	Beta-3a-adrenergic receptor OS=Danio rerio GN=adrb3a PE=2 SV=1	C5NS01	49 kDa	ADRB3	0	0	99935	0	0	0	0	0	0
658	Uncharacterized protein OS=Danio rerio GN=adsl PE=4 SV=1	A0A0R4IVC1	55 kDa	ADSL	0	0	0	0	0	0	0	0	13928
1078	Adenylosuccinate synthetase OS=Danio rerio GN=adssl PE=1 SV=1	F1Q9U6	51 kDa	ADSS	0	0	0	370870	0	0	0	0	0
1251	Actin filament-associated protein 1-like 1 OS=Danio rerio GN=afap1l1 PE=2 SV=1	AF1L1	84 kDa	AFAP1L1	0	0	0	0	0	0	0	0	105930
1098	actin filament-associated protein 1-like 2 isoform x3	FHM_All_PTA_Assem.12725.C1	87 kDa	AFAP1L1	0	0	0	24430	0	0	0	0	0
2158	Uncharacterized protein OS=Danio rerio GN=afap1l2 PE=4 SV=1	E7FH23	96 kDa	AFAP1L2	0	0	0	13632	0	0	0	0	0
130	arf-gap with ank repeat and ph domain-containing protein 2	FHM_All_PTA_Assem.11051.C3	66 kDa	AGAP2	0	0	0	0	0	0	0	2510.6	0
2248	smap1 protein	FHM_All_PTA_Assem.887.C2	33 kDa	AGFG1	0	0	0	6119	0	0	0	0	0
538	Uncharacterized protein OS=Danio rerio GN=agla PE=4 SV=1	A0A0R4IF54	173 kDa	AGL	0	0	0	343720	0	0	0	0	0
2764	Glycerol-3-phosphate acyltransferase 3-like OS=Danio rerio GN=agpat9l PE=3 SV=1	GPT3L	51 kDa	agpat9l	0	0	0	0	0	59738	0	0	0
513	Uncharacterized protein OS=Danio rerio GN=agrn PE=4 SV=1	A0A0R4IJ40	208 kDa	AGRN	12185	0	0	0	0	0	0	0	35832
1784	Uncharacterized protein OS=Danio rerio GN=agtr1b PE=3 SV=1	E7FEQ8	40 kDa	AGTR1	0	0	0	0	0	31316	0	0	0
304	Uncharacterized protein OS=Danio rerio GN=ahctf1 PE=4 SV=2	F1QX56	276 kDa	AHCTF1	0	0	0	0	0	0	0	0	36595
727	Uncharacterized protein OS=Danio rerio GN=ahdc1 PE=4 SV=1	I3ISD8	151 kDa	AHDC1	0	0	0	0	0	0	12369	0	0
417	wdr5 protein	FHM_All_PTA_Assem.7487.C1	129 kDa	AHI1	0	19219	46393	0	0	0	0	0	0
288	Uncharacterized protein OS=Danio rerio GN=ahnak PE=1 SV=2	F1QZ50	685 kDa	AHNAK	0	0	0	24010	0	0	0	0	26538
1449	apoptosis-inducing factor 2	FHM_All_PTA_Assem.6568.C1	40 kDa	AIFM2	0	0	0	0	0	0	13782	0	0
1062	Uncharacterized protein OS=Danio rerio GN=aipl1 PE=4 SV=1	E7F4I7	53 kDa	AIPL1	0	0	0	84477	0	0	0	0	0
315	Uncharacterized protein OS=Danio rerio GN=ak5 PE=1 SV=1	A5PMF1	64 kDa	Ak5	0	0	0	0	0	0	1633	0	0
1811	akap1b protein	FHM_All_PTA_Assem.1057.C2	23 kDa	AKAP1	0	0	0	0	0	39196	0	0	0
2507	Uncharacterized protein OS=Danio rerio GN=wu:fi15d04 PE=4 SV=1	A0A0R4IPD6	281 kDa	AKAP13	0	0	0	0	0	0	0	0	18336
346	Uncharacterized protein OS=Danio rerio GN=akap9 PE=4 SV=1	E7FFB1	257 kDa	AKAP9	0	0	0	0	0	109320	0	0	0
2370	Uncharacterized protein OS=Danio rerio GN=akt3a PE=2 SV=1	D9IL79	56 kDa	AKT3	0	0	84680	0	0	0	0	0	0
1579	protein	gi|72698122	23 kDa	ALDH16A1	0	31389	0	0	0	0	0	0	0
2163	Aldehyde dehydrogenase OS=Danio rerio GN=aldh3a2b PE=1 SV=2	E9QH31	55 kDa	ALDH3A2	0	0	0	71677	0	0	0	0	0
1765	Aldehyde dehydrogenase family 8 member A1 OS=Danio rerio GN=aldh8a1 PE=1 SV=1	A9YD19	53 kDa	ALDH8A1	0	0	0	0	0	15633	0	0	0
901	Fructose-bisphosphate aldolase C-B OS=Danio rerio GN=aldocb PE=2 SV=1	ALDCB	39 kDa	ALDOC	0	0	0	94767	0	18056	0	0	0
2206	Tyrosine-protein kinase receptor (Fragment) OS=Danio rerio GN=alk PE=3 SV=1	F8W3R9	128 kDa	ALK	0	0	0	11478	0	0	0	0	0
2070	RNA demethylase ALKBH5 OS=Danio rerio GN=alkbh5 PE=4 SV=1	A0A0R4ICS3	41 kDa	ALKBH5	0	0	0	50573	0	0	0	0	0
1184	Uncharacterized protein OS=Danio rerio GN=alms1 PE=4 SV=1	F1QF92	231 kDa	ALMS1	0	0	18614	0	0	0	0	0	0
560	Uncharacterized protein OS=Danio rerio GN=alpi.2 PE=3 SV=1	E7F8M7	57 kDa	ALPI	5047.5	0	0	5296	0	0	0	0	0
287	Uncharacterized protein (Fragment) OS=Danio rerio GN=alpk2 PE=4 SV=1	F1QU13	115 kDa	ALPK2	0	0	0	144080	0	0	0	0	0
1644	Uncharacterized protein OS=Danio rerio GN=alpk3a PE=4 SV=1	E7FFN2	209 kDa	ALPK3	0	0	0	0	0	0	0	5627.5	0
655	alsin isoform x1	Singlet_44229	31 kDa	ALS2	0	0	194650	0	0	0	0	0	0
2475	Uncharacterized protein OS=Danio rerio GN=alx4b PE=4 SV=1	A0A0A0MPW6	30 kDa	ALX4	0	0	0	0	0	0	0	0	6646.5
475	Uncharacterized protein OS=Danio rerio GN=ambra1b PE=4 SV=2	E7FB31	149 kDa	AMBRA1	0	0	0	0	0	8727	0	0	15392
445	Uncharacterized protein OS=Danio rerio GN=amotl1 PE=4 SV=1	E7FCE7	109 kDa	AMOTL1	0	0	0	0	0	0	0	104580	0
483	anaphase-promoting complex subunit 2	FHM_All_PTA_Assem.1708.C1	91 kDa	ANAPC2	0	0	0	0	0	51983	0	0	0
2670	Uncharacterized protein OS=Danio rerio GN=and1 PE=1 SV=2	E7F5V5	64 kDa	and1	0	0	0	0	0	0	0	86391	0
2633	ankyrin-2-like isoform x7	Singlet_41267	29 kDa	ANK2	0	0	0	0	0	0	0	0	22868
107	Uncharacterized protein OS=Danio rerio GN=ank2b PE=1 SV=1	A2BIB9	389 kDa	ANK2	0	0	0	0	0	0	0	0	37997
254	Uncharacterized protein OS=Danio rerio GN=LOC568926 PE=4 SV=2	E7F4G7	538 kDa	ANK2	0	0	0	0	0	0	0	0	0
206	Uncharacterized protein OS=Danio rerio GN=ank3a PE=4 SV=2	F1QNB1	456 kDa	ANK3	0	0	69711	33342	0	0	0	0	0
2472	ankyrin-3-like isoform x9	c20752/f1p0/1375	11 kDa	ANK3	0	0	214720	0	0	0	0	0	0
2835	ankyrin and armadillo repeat containing	FHM_All_PTA_Assem.7986.C3	10 kDa	ANKAR	0	0	0	52025	0	0	0	0	0
2470	Uncharacterized protein OS=Danio rerio GN=ankef1b PE=1 SV=1	X1WFU3	73 kDa	ANKEF1	0	0	458220	0	0	0	0	0	0
691	Uncharacterized protein OS=Danio rerio GN=ankfy1 PE=4 SV=1	A0A0R4IK06	128 kDa	ankfy1	0	0	0	0	0	0	0	4891	0
1399	Uncharacterized protein OS=Danio rerio GN=ankhd1 PE=4 SV=1	A0A0R4IQV3	274 kDa	ANKHD1	0	0	0	0	0	107830	0	0	0
959	ankyrin repeat and ibr domain-containing protein 1	Singlet_3818	6 kDa	ANKIB1	0	0	53243	0	0	11628	0	0	0
1398	ankyrin repeat domain-containing protein 11 isoform x1	Singlet_37139	31 kDa	ANKRD11	0	0	0	0	0	0	0	60995	0
543	Uncharacterized protein OS=Danio rerio GN=si:ch211-272n13.3 PE=4 SV=1	A0A0R4INE7	258 kDa	ANKRD30B	0	78473	0	23775	0	0	0	0	0
2784	Uncharacterized protein OS=Danio rerio GN=ankrd37 PE=4 SV=1	B8JIG2	18 kDa	ANKRD37	0	2548.5	0	0	0	0	0	0	0
915	Uncharacterized protein OS=Danio rerio GN=ankrd44 PE=1 SV=2	E7FC91	114 kDa	ankrd44	0	0	0	0	0	12226	0	0	0
1751	Uncharacterized protein OS=Danio rerio GN=anks4b PE=4 SV=1	A0A0R4IT93	53 kDa	ANKS4B	0	0	0	0	0	40805	0	0	0
897	Anln-like protein OS=Danio rerio GN=anln PE=2 SV=1	A4IFW5	127 kDa	ANLN	0	0	0	0	0	6295.5	0	0	0
1823	ano10_danre ame: full=anoctamin-10 ame: full=transmembrane protein 16k	FHM_All_PTA_Assem.18273.C1	25 kDa	ANO10	0	0	0	0	0	16901	0	0	0
1913	Uncharacterized protein OS=Danio rerio GN=anpepa PE=4 SV=1	A0A0R4ICL9	108 kDa	ANPEP	162320	0	0	0	0	0	0	0	0
787	annexin a2a	FHM_All_PTA_Assem.6641.C1	38 kDa	ANXA1	0	103610	0	0	0	0	0	0	119810
284	Annexin OS=Danio rerio GN=anxa11a PE=1 SV=1	B8A4V2	56 kDa	ANXA11	0	0	0	16594	0	0	0	0	0
2024	Aldehyde oxidase alpha OS=Danio rerio GN=aox5 PE=1 SV=1	M1ZMM0	147 kDa	aox5	20347	0	0	0	0	0	0	0	0
2251	wu:fj40d12 protein	FHM_All_PTA_Assem.954.C1	11 kDa	AP1S1	0	0	0	12933	0	0	0	0	0
751	AP-2 complex subunit mu-B OS=Danio rerio GN=ap2m1b PE=2 SV=1	AP2MB	50 kDa	AP2M1	49634	15788	0	0	0	0	0	0	0
264	AP-3 complex subunit beta OS=Danio rerio GN=ap3b2 PE=1 SV=1	A0A0G2L8C2	111 kDa	AP3B2	0	0	0	0	0	55825	0	0	0
788	ap-4 complex subunit epsilon-1	FHM_All_PTA_Assem.8568.C1	71 kDa	AP4E1	0	18942	0	0	0	0	0	0	0
271	adaptor-related protein complex mu 1 subunit	FHM_All_PTA_Assem.13750.C1	49 kDa	AP4M1	0	0	30373	0	0	42079	0	0	0
1181	Uncharacterized protein OS=Danio rerio GN=apba2b PE=4 SV=2	F1Q9E4	93 kDa	APBA2	0	0	486630	0	0	0	0	0	0
398	Uncharacterized protein OS=Danio rerio GN=apc PE=4 SV=1	A0A0R4IWH7	301 kDa	APC	0	5845	0	0	0	0	0	0	0
2432	adenomatous polyposis coli protein isoform x1	FHM_All_PTA_Assem.3316.C1	5 kDa	APC	0	0	213830	0	0	0	0	0	0
1170	Uncharacterized protein (Fragment) OS=Danio rerio GN=apc2 PE=4 SV=1	E7F064	235 kDa	APC2	0	17745	71316	0	0	0	0	0	0
1981	Uncharacterized protein OS=Danio rerio GN=apeh PE=1 SV=2	F1QTY6	62 kDa	APEH	6080	0	0	0	0	0	0	0	0
791	Uncharacterized protein OS=Danio rerio GN=apobb.1 PE=1 SV=1	Q5TZ29	413 kDa	APOB	0	3709.5	0	0	0	0	0	0	0
2133	Uncharacterized protein OS=Danio rerio GN=apopt1 PE=1 SV=1	B8A5M9	25 kDa	APOPT1	0	0	0	15925	0	0	0	0	0
703	brefeldin a-inhibited guanine nucleotide-exchange protein 2	FHM_All_PTA_Assem.3432.C2	15 kDa	ARFGEF2	0	0	0	0	0	0	0	2084.7	0
435	Uncharacterized protein OS=Danio rerio GN=arhgap11a PE=4 SV=1	A0A0R4ILK3	98 kDa	ARHGAP11A	0	0	0	0	0	0	0	4090	0
2678	rho gtpase-activating protein 19	FHM_All_PTA_Assem.8673.C1	34 kDa	ARHGAP11A	0	0	0	0	0	101900	0	0	0
1654	Uncharacterized protein OS=Danio rerio GN=arhgap21b PE=4 SV=1	F1QST2	198 kDa	ARHGAP21	0	0	0	0	0	0	0	90741	0
2153	Uncharacterized protein OS=Danio rerio GN=arhgap22 PE=4 SV=1	E7FCP3	78 kDa	ARHGAP22	0	0	0	45583	0	0	0	0	0
1317	Uncharacterized protein OS=Danio rerio GN=arhgap23b PE=4 SV=2	B8JID5	122 kDa	ARHGAP23	0	0	0	0	0	0	0	0	55943
1202	rho gtpase-activating protein 25 isoform x1	FHM_All_PTA_Assem.19282.C1	11 kDa	ARHGAP25	0	0	10892	0	0	0	0	0	0
2269	Zgc:101668 OS=Danio rerio GN=arhgap28 PE=2 SV=1	Q5U3S8	72 kDa	ARHGAP28	0	3522.5	0	109860	0	0	0	0	0
2372	Uncharacterized protein OS=Danio rerio GN=arhgap29a PE=4 SV=1	E7F0M6	150 kDa	ARHGAP29	0	0	94916	0	0	0	0	0	0
421	Rho GTPase-activating protein 29 OS=Danio rerio GN=arhgap29 PE=2 SV=1	RHG29	148 kDa	ARHGAP29	0	49831	0	0	0	0	0	0	0
772	rho gtpase activating protein 4 isoform x1	FHM_All_PTA_Assem.18675.C1	30 kDa	ARHGAP4	0	447790	0	1944500	0	0	0	0	0
705	rho gtpase-activating protein 15 isoform x1	FHM_All_PTA_Assem.5036.C3	54 kDa	ARHGAP9	0	0	0	0	0	0	0	2957.6	0
1861	rho guanine nucleotide exchange factor 2 isoform x3	Singlet_14194_R	7 kDa	ARHGEF1	0	0	0	0	0	66289	0	0	0
2511	Uncharacterized protein OS=Danio rerio GN=arhgef10la PE=4 SV=1	A0A0R4ITX4	145 kDa	ARHGEF10L	0	0	0	25605	0	0	0	0	76372
995	rho guanine nucleotide exchange factor 12 isoform x1	FHM_All_PTA_Assem.12871.C1	13 kDa	ARHGEF11	7765.5	0	0	0	0	0	0	0	0
1782	Uncharacterized protein OS=Danio rerio GN=arhgef12 PE=4 SV=1	E7FDV8	153 kDa	ARHGEF12	0	0	0	0	0	37339	0	0	0
2126	Uncharacterized protein OS=Danio rerio GN=arhgef16 PE=4 SV=1	B0S4U0	69 kDa	ARHGEF16	0	0	0	792800	0	0	0	0	0
1499	Uncharacterized protein OS=Danio rerio GN=arhgef3 PE=4 SV=1	E7F7P2	62 kDa	ARHGEF3	0	32469	0	0	0	0	0	0	0
2798	rho guanine nucleotide exchange factor 39 isoform x1	FHM_All_PTA_Assem.20493.C1	28 kDa	ARHGEF39	0	0	0	0	0	0	0	0	0
758	Uncharacterized protein OS=Danio rerio GN=arhgef4 PE=4 SV=1	E7FAH9	344 kDa	ARHGEF4	0	49711	0	0	0	0	0	0	0
1767	Uncharacterized protein OS=Danio rerio GN=arhgef7a PE=1 SV=1	B0S771	97 kDa	ARHGEF7	0	0	0	0	0	13078	0	0	0
2015	at-rich interactive domain-containing protein 1a isoform x1	FHM_All_PTA_Assem.5438.C2	91 kDa	ARID1A	32454	0	0	0	0	0	0	0	0
1291	at-rich interactive domain-containing protein 3a	FHM_All_PTA_Assem.24422.C1	23 kDa	ARID1A	0	0	0	0	0	0	0	0	140550
468	Uncharacterized protein OS=Danio rerio GN=arid1b PE=4 SV=1	A0A0R4ISW4	232 kDa	ARID1B	0	0	0	16297	0	118940	0	0	0
2346	AT rich interactive domain 2 (ARID, RFX-like) OS=Danio rerio GN=arid2 PE=2 SV=1	A0JPE6	169 kDa	ARID2	0	0	26375	0	0	0	0	0	0
2634	at-rich interactive domain-containing protein 3b isoform x1	Singlet_42455	28 kDa	ARID3B	0	0	0	0	0	0	0	0	63291
2755	Uncharacterized protein OS=Danio rerio GN=arid3c PE=4 SV=1	A0A0R4IS23	65 kDa	arid3c	0	0	0	0	0	3028.5	0	0	0
2723	Uncharacterized protein OS=Danio rerio GN=arid4b PE=4 SV=2	F1R2N8	102 kDa	ARID4B	0	0	0	0	0	558120	0	0	0
893	AT-rich interactive domain-containing protein 5B OS=Danio rerio GN=arid5b PE=2 SV=1	A1L287	68 kDa	ARID5B	0	0	0	0	0	2848	0	0	0
1638	armadillo repeat-containing protein 1	Contig983	11 kDa	ARMC1	0	0	0	0	0	0	0	61738	0
1647	Uncharacterized protein (Fragment) OS=Danio rerio GN=armc1l PE=1 SV=1	E9QBK0	12 kDa	armc1l	0	0	0	0	0	0	0	234420	0
1084	Uncharacterized protein OS=Danio rerio GN=armc5 PE=4 SV=2	F1QIU6	92 kDa	ARMC5	0	0	0	639820	0	0	0	0	0
1777	Uncharacterized protein OS=Danio rerio GN=armc9 PE=1 SV=2	E7F187	61 kDa	ARMC9	0	0	0	0	0	12335	0	0	0
597	aryl hydrocarbon receptor nuclear translocator-like 1a isoform x1	FHM_All_PTA_Assem.8295.C1	38 kDa	ARNTL	0	0	58895	0	0	0	0	0	16654
1590	actin related protein 2 3 subunit 3	FHM_All_PTA_Assem.2077.C1	21 kDa	ARPC3	0	0	0	0	0	1650.1	0	0	0
2531	Actin-related protein 2/3 complex subunit 5 OS=Danio rerio GN=arpc5lb PE=1 SV=1	B0S516	17 kDa	ARPC5L	0	0	0	0	0	0	0	0	2267200
2763	gastrula zinc finger protein - partial	Singlet_2806	9 kDa	ARVCF	0	18656	0	0	0	0	0	0	0
2123	Neutral ceramidase OS=Danio rerio GN=asah2 PE=1 SV=1	ASAH2	82 kDa	ASAH2	0	0	0	54542	0	0	0	0	0
2681	Si:ch211-160i2.3 protein OS=Danio rerio GN=asap1a PE=2 SV=1	B3DI91	120 kDa	ASAP1	0	32996	0	0	0	0	0	0	0
2386	Uncharacterized protein OS=Danio rerio GN=asb16 PE=4 SV=1	F1QB63	51 kDa	ASB16	0	0	19639	0	0	0	0	0	0
166	Zgc:171444 protein OS=Danio rerio GN=ash2l PE=2 SV=1	A8KB15	63 kDa	ASH2L	0	0	308150	0	0	0	0	0	0
1863	acid-sensing ion channel	Singlet_27824	25 kDa	ASIC1	0	0	0	0	0	5529.5	0	0	0
2626	60 kda lysophospholipase isoform x3	Singlet_35739	32 kDa	ASPG	0	0	0	0	0	0	0	0	90352
23	Uncharacterized protein OS=Danio rerio GN=aspm PE=4 SV=1	A0A0R4INR1	394 kDa	ASPM	0	0	53449	0	0	0	0	0	147340
1623	Metalloendopeptidase OS=Danio rerio GN=he2 PE=2 SV=1	A4VCG4	31 kDa	ASTL	0	0	0	0	0	0	0	13347	0
1258	Metalloendopeptidase OS=Danio rerio GN=he1a PE=3 SV=1	E7EXQ9	28 kDa	ASTL	0	0	0	0	0	0	0	0	76505
2501	Uncharacterized protein OS=Danio rerio GN=atad5b PE=4 SV=1	A0A0R4IG86	121 kDa	ATAD5	0	0	0	0	0	0	0	0	7204
2521	Si:ch211-11k18.10 protein (Fragment) OS=Danio rerio GN=atad5a PE=2 SV=1	A4IGC6	67 kDa	ATAD5	0	0	0	0	0	0	0	0	16298
1888	transcription factor 7-interacting protein 1 isoform x1	gi|73493067	27 kDa	ATF7IP	0	0	0	0	0	7356	0	0	0
2786	Uncharacterized protein OS=Danio rerio GN=atic PE=1 SV=1	A2CEW4	64 kDa	ATIC	0	0	0	7877	0	0	0	0	0
488	phospholipid-transporting atpase id	FHM_All_PTA_Assem.24051.C1	135 kDa	ATP10D	0	0	0	0	0	29517	0	0	0
1252	Sodium/potassium-transporting ATPase subunit alpha OS=Danio rerio GN=atp1a1b PE=1 SV=1	B0R068	113 kDa	ATP1A1	0	0	0	0	0	0	0	0	120210
943	mitochondrial inner membrane protease atp23 homolog	FHM_All_PTA_Assem.24482.C1	26 kDa	ATP23	0	181320	0	0	0	46671	0	0	0
60	atp synthase subunit mitochondrial	FHM_All_PTA_Assem.366.C4	23 kDa	ATP5A1	0	0	29192	0	0	0	0	0	0
1996	v-type proton atpase 116 kda subunit a isoform 2 isoform x1	FHM_All_PTA_Assem.16494.C1	31 kDa	ATP6V0A2	13344	0	0	0	0	7515.5	0	0	0
1642	Uncharacterized protein OS=Danio rerio GN=atp6v0a2a PE=4 SV=1	E7F7W2	96 kDa	ATP6V0A2	0	0	0	0	0	0	0	216790	0
603	Uncharacterized protein OS=Danio rerio GN=atp6v1ba PE=4 SV=1	A0A0R4ITB1	56 kDa	ATP6V1B2	0	0	0	0	0	0	0	0	3910
2129	Atp6v1c1 protein OS=Danio rerio GN=atp6v1c1a PE=1 SV=1	B2GPU0	44 kDa	ATP6V1C1	0	0	0	17787	0	0	0	0	0
1227	protein	gi|73565000	25 kDa	ATP6V1E1	0	0	1507000	0	0	0	0	0	486060
920	Phospholipid-transporting ATPase OS=Danio rerio GN=atp8b5a PE=3 SV=2	F1Q6Y4	137 kDa	ATP8B5P	0	0	0	0	0	22492	0	0	19495
1380	Uncharacterized protein OS=Danio rerio GN=atr PE=1 SV=2	F1QMM7	298 kDa	ATR	0	29500	0	0	0	0	0	0	8930
240	dna excision repair protein ercc-6-like 2	FHM_All_PTA_Assem.1930.C3	16 kDa	ATRX	0	21997	0	0	0	0	0	0	0
1920	Uncharacterized protein OS=Danio rerio GN=atxn2l PE=4 SV=1	A0A0R4IQ37	100 kDa	ATXN2L	20331	0	0	0	0	0	0	0	0
1956	Uncharacterized protein OS=Danio rerio GN=atxn7 PE=4 SV=1	E7F640	93 kDa	ATXN7	11245	0	0	0	0	0	0	0	0
2155	Uncharacterized protein OS=Danio rerio GN=atxn7l1 PE=4 SV=1	E7FE60	64 kDa	ATXN7L1	0	0	0	152150	0	0	0	0	0
2170	Arginine vasotocin receptor 1a1 OS=Danio rerio GN=avpr1ab PE=2 SV=1	F1Q5N3	47 kDa	AVPR1A	0	0	0	73511	0	0	0	0	0
152	Si:dkey-171o17.5 protein OS=Danio rerio GN=axdnd1 PE=2 SV=1	A4QNW8	116 kDa	AXDND1	81011	0	0	0	0	0	0	0	0
723	axonemal dynein light chain domain-containing protein 1	FHM_All_PTA_Assem.6483.C1	115 kDa	AXDND1	0	0	0	0	0	0	73194	0	0
297	Axin-2 OS=Danio rerio GN=axin2 PE=2 SV=1	AXIN2	91 kDa	AXIN2	0	0	10387	0	0	0	0	0	0
2824	Uncharacterized protein OS=Danio rerio GN=b3gnt2l PE=4 SV=1	A2BIK3	48 kDa	b3gnt2l	0	0	0	0	0	0	0	69999	0
85	Uncharacterized protein (Fragment) OS=Danio rerio GN=b3gnt9 PE=4 SV=1	F1RAA3	47 kDa	B3GNT9	0	0	0	291290	0	0	0	0	0
2045	Uncharacterized protein OS=Danio rerio GN=b4galnt1b PE=4 SV=1	X1WFC5	60 kDa	B4GALNT1	13503	0	0	0	0	0	0	0	0
521	Uncharacterized protein OS=Danio rerio GN=b4galnt4a PE=4 SV=1	E7F204	135 kDa	B4GALNT4	136710	0	0	0	0	0	0	0	0
1627	Uncharacterized protein OS=Danio rerio GN=b4galt2 PE=4 SV=1	A8WHZ0	44 kDa	B4GALT2	0	0	0	0	0	0	0	47966	0
759	Uncharacterized protein OS=Danio rerio GN=si:dkey-199f5.8 PE=4 SV=1	E7FCM6	45 kDa	B4GALT3	0	24660	0	0	0	0	0	0	0
1558	Uncharacterized protein OS=Danio rerio GN=bach2b PE=4 SV=2	Q5RIW6	91 kDa	BACH2	0	18652	0	0	0	0	0	0	0
592	Uncharacterized protein OS=Danio rerio GN=bag6 PE=1 SV=1	F1QIQ2	128 kDa	BAG6	0	0	58968	0	0	0	0	0	0
471	Large proline-rich protein BAG6 OS=Danio rerio GN=Bag6 PE=3 SV=1	BAG6	124 kDa	BAG6	0	0	0	0	0	6959	0	0	31633
77	Uncharacterized protein OS=Danio rerio GN=LOC797750 PE=4 SV=1	A0A0G2LAQ7	304 kDa	BAHCC1	0	0	0	21389	0	0	0	0	0
1037	Uncharacterized protein OS=Danio rerio GN=baiap2l1a PE=4 SV=1	A0A0R4IW31	54 kDa	BAIAP2L1	0	0	0	70529	0	0	0	0	0
494	brain-specific angiogenesis inhibitor 1-associated protein 2 isoform x4	FHM_All_PTA_Assem.9374.C1	33 kDa	BAIAP2L1	0	0	0	0	0	2825.5	0	0	0
1515	Uncharacterized protein OS=Danio rerio GN=baiap3 PE=4 SV=2	F1QMR1	110 kDa	BAIAP3	0	21235	0	0	0	0	0	0	0
1942	Uncharacterized protein OS=Danio rerio GN=bard1 PE=4 SV=1	B0UZD1	72 kDa	BARD1	42030	0	0	0	0	0	0	0	0
8	Cluster of loc569631 protein (FHM_All_PTA_Assem.15032.C4_ORF)	FHM_All_PTA_Assem.15032.C4	20 kDa	BASP1	0	78518	376940	112460	287970	261640	86754	342640	126350
1677	bromodomain adjacent to zinc finger domain protein 2a isoform x1	FHM_All_PTA_Assem.20280.C1	18 kDa	BAZ2B	0	0	0	0	0	0	0	7761.5	0
92	bbof1_danre ame: full=basal body-orientation factor 1 ame: full=coiled-coil domain-containing protein 176	FHM_All_PTA_Assem.7414.C1	35 kDa	BBOF1	0	101800	19707	0	0	0	0	0	0
1809	bardet-biedl syndrome 1	FHM_All_PTA_Assem.10261.C1	32 kDa	BBS1	0	0	0	0	0	2393.5	0	0	0
2344	Uncharacterized protein OS=Danio rerio GN=bcan PE=4 SV=1	A0A0R4IXT8	144 kDa	BCAN	0	0	33802	0	0	0	0	0	0
1591	branched-chain-amino-acid mitochondrial isoform 2	FHM_All_PTA_Assem.2699.C2	46 kDa	BCAT2	0	0	0	0	0	2816	0	0	0
16	Bckdha protein OS=Danio rerio GN=bckdha PE=1 SV=1	Q4VBU0	51 kDa	BCKDHA	0	0	84635	46766	145020	48279	0	63555	0
224	Uncharacterized protein OS=Danio rerio GN=bcl11ab PE=4 SV=1	A2BE84	86 kDa	BCL11A	0	5821	0	15211	0	0	0	0	4569
2077	Uncharacterized protein OS=Danio rerio GN=bco1l PE=4 SV=1	A0A0R4IFG6	61 kDa	BCO1	0	0	0	104580	0	0	0	0	0
2236	beta-carotene oxygenase 2a	FHM_All_PTA_Assem.5295.C1	40 kDa	BCO2	0	0	0	336110	0	0	0	0	0
2373	Uncharacterized protein OS=Danio rerio GN=bcorl1 PE=4 SV=1	E7F0N0	165 kDa	BCORL1	0	0	17597	0	0	0	0	0	0
2234	breakpoint cluster region protein	FHM_All_PTA_Assem.5172.C2	12 kDa	BCR	0	0	0	5086	0	0	0	0	0
182	Uncharacterized protein OS=Danio rerio GN=si:dkey-174m14.3 PE=4 SV=1	Q5TYR3	68 kDa	BEGAIN	0	0	0	0	0	0	0	77383	0
1051	Uncharacterized protein OS=Danio rerio GN=bfsp2 PE=1 SV=1	B0S621	49 kDa	BFSP2	0	0	0	27046	0	0	0	0	0
1675	protein bicaudal d homolog 2 isoform x2	FHM_All_PTA_Assem.19022.C1	99 kDa	BICD2	0	0	0	0	0	0	0	85547	0
2241	bridging integrator 2 isoform x1	FHM_All_PTA_Assem.6840.C1	16 kDa	BIN2	0	0	0	1534200	0	0	0	0	0
1649	Uncharacterized protein (Fragment) OS=Danio rerio GN=blm PE=4 SV=1	E9QIQ5	93 kDa	BLM	0	0	0	0	0	0	0	4652	0
2613	atp-dependent dna helicase q1 isoform x1	FHM_All_PTA_Assem.9457.C1	55 kDa	BLM	0	0	0	0	0	0	0	0	3398
1130	b-cell linker protein	Singlet_41760	29 kDa	BLNK	0	0	0	785110	0	0	0	0	0
874	Biogenesis of lysosome-related organelles complex 1 subunit 3 OS=Danio rerio GN=bloc1s3 PE=1 SV=1	Q4V924	22 kDa	BLOC1S3	0	0	0	25666	0	0	0	102600	0
187	biliverdin reductase a	Contig1750	13 kDa	BLVRA	0	0	0	0	0	0	12031	0	0
1946	Receptor protein serine/threonine kinase OS=Danio rerio GN=bmpr1aa PE=2 SV=1	B3DJG0	60 kDa	BMPR1A	11464	0	0	0	0	0	0	0	0
1841	bnip2 protein	FHM_All_PTA_Assem.6176.C1	52 kDa	BNIP2	0	0	0	0	0	2608.5	0	0	0
2522	CDNA, clone cssl:d0104 (Fragment) OS=Danio rerio GN=boc PE=1 SV=1	A4JYD4	96 kDa	BOC	0	0	0	0	0	0	0	0	33999
2862	biorientation of chromosomes in cell division protein 1	FHM_All_PTA_Assem.5976.C1	17 kDa	BOD1	0	7362.5	0	0	0	0	0	0	0
319	Uncharacterized protein OS=Danio rerio GN=bptf PE=1 SV=2	E7F366	321 kDa	BPTF	0	0	0	0	0	0	0	0	16747
2609	bromodomain-containing protein 3 isoform x1	FHM_All_PTA_Assem.8154.C3	53 kDa	BRD3	0	0	0	0	0	0	0	0	32564
1389	Uncharacterized protein (Fragment) OS=Danio rerio GN=brd3b PE=1 SV=1	A0A0J9YJN1	69 kDa	brd3b	0	0	0	0	0	0	0	5938.9	0
86	bromodomain adjacent to zinc finger domain protein 2a isoform x1	FHM_All_PTA_Assem.384.C2	36 kDa	BRD4	0	0	538860	0	0	0	0	0	20722
1550	bromodomain-containing protein 9 isoform x2	FHM_All_PTA_Assem.8612.C1	35 kDa	BRD7	0	38101	0	0	0	0	0	0	0
867	fanconi anemia group j protein	FHM_All_PTA_Assem.7960.C1	60 kDa	BRIP1	0	0	0	0	0	0	0	73610	0
2130	Serine/threonine-protein kinase SBK1 OS=Danio rerio GN=bsk146 PE=2 SV=1	B3DGG2	44 kDa	bsk146	0	0	0	24283	0	0	0	0	0
680	Uncharacterized protein OS=Danio rerio GN=btaf1 PE=1 SV=1	B8A5E7	207 kDa	BTAF1	0	2222.5	0	0	0	0	0	0	0
898	Btbd10a protein OS=Danio rerio GN=btbd10a PE=2 SV=1	A4IG48	53 kDa	BTBD10	0	0	0	0	0	12512	0	0	0
1528	ankyrin repeat and btb poz domain-containing protein 2	FHM_All_PTA_Assem.14094.C1	54 kDa	BTBD11	0	7553	0	0	0	0	0	0	0
1373	btbd6 protein	FHM_All_PTA_Assem.8475.C1	48 kDa	BTBD2	0	0	33639	0	0	0	0	0	0
831	BTB/POZ domain-containing protein 6-A OS=Danio rerio GN=btbd6a PE=1 SV=1	BTB6A	58 kDa	BTBD6	0	0	0	0	0	32289	0	35620	0
1263	Uncharacterized protein OS=Danio rerio GN=zgc:162154 PE=4 SV=1	E7F9K7	54 kDa	BTN1A1	0	0	0	0	0	0	0	0	92005
322	Cluster of Uncharacterized protein OS=Danio rerio GN=bub1ba PE=1 SV=1 (F1Q636_DANRE)	F1Q636	80 kDa	BUB1B	0	0	152440	202460	0	0	0	0	0
880	protein c10orf90 homolog isoform x1	gi|73455748	22 kDa	C10orf90	0	0	0	0	0	0	0	62179	0
623	si:ch211- protein	c15452/f1p0/1864	34 kDa	C14orf45	0	0	0	0	0	20639	4869.5	0	0
2743	zgc:171844 protein	FHM_All_PTA_Assem.9880.C1	22 kDa	C16orf45	0	0	0	3422.5	0	0	0	0	0
2710	Uncharacterized protein OS=Danio rerio GN=zgc:162613 PE=4 SV=1	A0A0R4IKA5	48 kDa	C16orf58	0	0	0	15653	0	0	0	0	0
1109	ferm domain-containing protein 4b isoform x3	FHM_All_PTA_Assem.6715.C1	32 kDa	C1orf106	0	0	0	8009	0	0	0	0	0
427	Uncharacterized protein OS=Danio rerio GN=si:dkey-43k4.3 PE=4 SV=1	E7F0P7	24 kDa	C22orf23	0	0	0	0	0	3674.2	0	20853	0
1408	Uncharacterized protein OS=Danio rerio GN=c2cd3 PE=4 SV=2	F1QHV8	241 kDa	C2CD3	0	0	0	14037	0	0	0	0	0
2810	novel protein vertebrate complement component 3	FHM_All_PTA_Assem.13020.C1	10 kDa	C3	2804	0	0	0	0	0	0	0	0
351	Uncharacterized protein OS=Danio rerio GN=si:ch73-209l12.1 PE=4 SV=1	A0A0R4IEK4	326 kDa	C5orf42	5727	0	0	0	0	0	0	0	0
2323	Uncharacterized protein (Fragment) OS=Danio rerio GN=zgc:123335 PE=4 SV=1	A0A0R4IA09	21 kDa	C5orf45	0	0	144800	0	0	0	0	0	0
918	Uncharacterized protein OS=Danio rerio GN=c6 PE=1 SV=1	E9QB99	102 kDa	C6	0	0	0	0	0	8335.5	0	0	0
405	Uncharacterized protein OS=Danio rerio GN=c7h7orf43 PE=1 SV=1	E7F240	66 kDa	C7orf43	0	2429.5	0	86299	0	0	0	0	0
5	Cluster of PREDICTED: uncharacterized protein C7orf57 homolog isoform X2 (FHM_All_PTA_Assem.4002.C1_ORF)	FHM_All_PTA_Assem.4002.C1	24 kDa	C7orf57	0	0	0	0	213120	0	47271	0	0
2714	zgc:110340 protein	FHM_All_PTA_Assem.21635.C1	15 kDa	C8orf4	0	0	0	0	0	4102	0	0	0
2137	Uncharacterized protein OS=Danio rerio GN=si:ch1073-287p18.1 PE=4 SV=1	B8JMG5	14 kDa	C8orf82	0	0	0	114590	0	0	0	0	0
2663	Uncharacterized protein OS=Danio rerio GN=c5h9orf172 PE=4 SV=2	E7F3M1	125 kDa	C9orf172	0	0	0	0	0	33385	0	0	0
1780	Uncharacterized protein OS=Danio rerio GN=ca6 PE=1 SV=1	E7F742	61 kDa	CA6	0	0	0	0	0	27443	0	0	0
858	carbonic anhydrase vii	FHM_All_PTA_Assem.13785.C1	17 kDa	CA8	0	0	0	53372	0	0	0	45936	0
1261	Uncharacterized protein OS=Danio rerio GN=cachd1 PE=1 SV=1	E7F5Q0	144 kDa	CACHD1	0	0	0	0	0	0	0	0	24784
331	Uncharacterized protein OS=Danio rerio GN=cacna1aa PE=3 SV=2	E9QJF6	258 kDa	CACNA1A	0	0	0	23729	0	7507.5	0	0	0
757	Uncharacterized protein OS=Danio rerio GN=cacna1bb PE=3 SV=2	E7F278	265 kDa	CACNA1B	0	132820	0	0	0	0	0	0	0
2075	Uncharacterized protein OS=Danio rerio GN=cacna1ba PE=4 SV=1	A0A0R4IEZ9	249 kDa	CACNA1B	0	0	0	50947	0	0	0	0	0
2207	voltage-dependent r-type calcium channel subunit alpha-1e isoform x7	FHM_All_PTA_Assem.10022.C1	10 kDa	CACNA1B	0	0	0	128840	0	0	0	0	0
1255	Cacna1d protein OS=Danio rerio GN=cacna1da PE=2 SV=1	B3DK08	235 kDa	CACNA1D	0	0	0	0	0	0	0	0	58514
2322	Uncharacterized protein OS=Danio rerio GN=cacna1ea PE=4 SV=1	A0A0R4I9E2	204 kDa	CACNA1E	0	0	141560	0	0	0	0	0	0
208	Uncharacterized protein OS=Danio rerio GN=cacna1hb PE=4 SV=1	A0A0R4IDH2	229 kDa	CACNA1H	2134	0	0	20805	0	0	0	0	0
2765	Uncharacterized protein OS=Danio rerio GN=cacna2d4b PE=4 SV=2	F1QYJ5	124 kDa	CACNA2D4	0	0	0	24343	0	0	0	0	0
222	Uncharacterized protein OS=Danio rerio GN=cacnb1 PE=4 SV=1	A0A0R4INX9	58 kDa	CACNB1	0	31550	0	0	0	0	0	0	0
455	carbamoyl-phosphate synthetase aspartate and dihydroorotase	FHM_All_PTA_Assem.4836.C1	31 kDa	CAD	0	0	0	51465	0	0	0	72190	0
2124	Uncharacterized protein OS=Danio rerio GN=cadm3 PE=1 SV=1	B0CLV6	45 kDa	CADM3	0	0	0	77934	0	0	0	0	0
980	Zgc:171553 protein OS=Danio rerio GN=cald1a PE=2 SV=1	B0BLV5	60 kDa	CALD1	98262	0	0	0	0	0	0	0	0
69	calmodulin 1b	FHM_All_PTA_Assem.10550.C1	21 kDa	CALM1	6657200	6581300	0	0	0	0	0	6287100	12961000
2429	calcium calmodulin-dependent protein kinase ( kinase) ii delta 2	FHM_All_PTA_Assem.2592.C3	58 kDa	CAMK2D	0	0	881600	0	0	0	0	0	0
2375	Uncharacterized protein OS=Danio rerio GN=camsap3 PE=4 SV=1	E7F3U0	157 kDa	CAMSAP3	0	0	359580	0	0	0	0	0	0
506	calmodulin 1b	c3288/f1p0/951	8 kDa	CAPSL	0	0	0	0	0	13775	0	0	0
476	Uncharacterized protein OS=Danio rerio GN=card11 PE=4 SV=2	E7FB52	129 kDa	CARD11	0	0	0	0	0	11076	0	0	0
220	Uncharacterized protein OS=Danio rerio GN=si:ch211-243c14.4 PE=1 SV=2	F1R8I1	20 kDa	CARD19	0	0	0	0	0	0	1109600	0	0
870	Histone-arginine methyltransferase CARM1 (Fragment) OS=Danio rerio GN=carm1 PE=1 SV=1	I3ITN7	6 kDa	CARM1	0	0	0	0	0	0	0	66095	0
2280	leucine-rich repeat-containing protein 16b isoform x4	Singlet_42676	30 kDa	CARMIL1	0	0	0	2027800	0	0	0	0	0
832	Protein CASC1 OS=Danio rerio GN=casc1 PE=2 SV=2	CASC1	84 kDa	CASC1	8169.5	0	0	0	0	0	0	6783	0
1411	CAS1 domain-containing protein 1 OS=Danio rerio GN=casd1 PE=4 SV=1	A0A0H2UKD6	89 kDa	CASD1	0	0	0	47501	0	0	0	0	0
352	nxpe family member 3-like isoform x2	Singlet_41459	30 kDa	CASD1	0	0	0	190820	0	0	0	0	0
283	CASKb OS=Danio rerio GN=caskb PE=2 SV=1	B6EUL7	105 kDa	CASK	0	0	0	501830	0	0	0	0	0
528	caskin-1 isoform x13	FHM_All_PTA_Assem.17913.C1	12 kDa	CASKIN1	15380	0	0	0	0	0	0	0	0
554	Uncharacterized protein OS=Danio rerio GN=casp8l2 PE=3 SV=2	E7EXV8	59 kDa	CASP10	0	0	0	25610	0	0	0	0	0
1267	Uncharacterized protein (Fragment) OS=Danio rerio GN=casz1 PE=4 SV=1	E9QCI7	183 kDa	CASZ1	0	0	0	0	0	0	0	0	53505
1829	e3 ubiquitin-protein ligase cbl-c isoform x1	FHM_All_PTA_Assem.22688.C1	29 kDa	CBLC	0	0	0	0	0	35915	0	0	0
1889	protein homolog 1	gi|73556473	13 kDa	CBX5	0	0	0	0	0	8869.5	0	0	0
2468	Uncharacterized protein OS=Danio rerio GN=cbx6b PE=4 SV=1	X1WBY5	56 kDa	CBX6	0	0	6346.5	0	0	0	0	0	0
1161	Chromobox homolog 8 (Pc class homolog, Drosophila) OS=Danio rerio GN=cbx8a PE=2 SV=1	A0JMJ7	39 kDa	CBX8	0	0	9253.5	0	0	0	0	0	66189
2837	coiled-coil domain-containing protein 105	FHM_All_PTA_Assem.1024.C1	51 kDa	CCDC105	0	0	19936	0	0	0	0	0	0
1445	coiled-coil domain containing 106a isoform x1	FHM_All_PTA_Assem.12897.C1	5 kDa	CCDC106	0	0	0	0	0	0	6712.5	0	0
1032	Uncharacterized protein OS=Danio rerio GN=ccdc106b PE=4 SV=1	A0A0R4IQP1	40 kDa	CCDC106	0	0	0	16507	0	0	0	0	0
1190	Uncharacterized protein OS=Danio rerio GN=ccdc114 PE=4 SV=1	F1QW87	66 kDa	CCDC114	0	32590	81581	0	0	0	0	0	0
426	Uncharacterized protein OS=Danio rerio GN=ccdc129 PE=4 SV=1	E7EYN6	99 kDa	CCDC129	0	17956	0	0	0	3848.1	0	0	0
882	domain-containing protein 13 isoform x2	gi|73581387	28 kDa	CCDC13	0	0	0	0	0	0	0	54305	0
339	coiled-coil domain-containing protein 150 isoform x2	FHM_All_PTA_Assem.8828.C1	58 kDa	CCDC150	0	0	0	0	0	0	0	0	297830
2305	Uncharacterized protein OS=Danio rerio GN=LOC796000 PE=4 SV=1	A0A0G2KCM8	138 kDa	CCDC171	0	0	33611	0	0	0	0	0	0
785	coiled-coil domain-containing protein c16orf93 homolog isoform x1	FHM_All_PTA_Assem.5680.C1	34 kDa	CCDC189	0	423170	0	0	0	0	0	34761	0
1785	Uncharacterized protein OS=Danio rerio GN=ccdc30 PE=4 SV=2	E7FFF9	143 kDa	CCDC30	0	0	0	0	0	17493	0	0	0
124	l-isoaspartyl protein carboxyl like isoform x1	FHM_All_PTA_Assem.1965.C2	9 kDa	CCDC32	0	0	0	898710	0	0	0	0	0
2090	Uncharacterized protein OS=Danio rerio GN=ccdc33 PE=4 SV=1	A0A0R4IUA3	44 kDa	CCDC33	0	0	0	4580	0	0	0	0	0
581	Coiled-coil domain-containing protein 39 OS=Danio rerio GN=ccdc39 PE=4 SV=1	A0A0G2L8X4	90 kDa	CCDC39	0	0	108650	0	0	0	0	0	0
441	Uncharacterized protein OS=Danio rerio GN=ccdc57 PE=4 SV=1	E7EY31	118 kDa	CCDC57	0	0	0	0	0	0	0	36529	0
1350	CL2 OS=Danio rerio GN=ccdc80 PE=2 SV=1	B7SDQ7	100 kDa	CCDC80	0	0	0	0	0	0	0	0	41050
1030	Uncharacterized protein OS=Danio rerio GN=ccdc88aa PE=4 SV=1	A0A0R4INS1	62 kDa	CCDC88A	0	0	0	108630	0	0	0	0	0
1874	zgc:175202 protein	Singlet_5663	17 kDa	CCDC88B	0	0	0	0	0	169250	0	0	0
1917	Uncharacterized protein OS=Danio rerio GN=si:dkeyp-20g2.1 PE=4 SV=1	A0A0R4IL24	87 kDa	CCHCR1	4091.5	0	0	22712	0	0	0	0	0
1409	Uncharacterized protein (Fragment) OS=Danio rerio GN=si:dkeyp-20g2.1 PE=4 SV=1	F1QN68	27 kDa	CCHCR1	0	0	0	28703	0	0	0	0	0
1035	Uncharacterized protein OS=Danio rerio GN=ccl39.4 PE=4 SV=1	A0A0R4IT59	11 kDa	ccl39.4	0	0	0	592880	0	0	0	0	0
2674	cyclin d1	FHM_All_PTA_Assem.11982.C1	17 kDa	CCND2	0	0	0	16816	0	0	0	0	0
1791	Uncharacterized protein OS=Danio rerio GN=ccni PE=4 SV=1	F1QE07	37 kDa	CCNI	0	0	0	0	0	6259	0	0	0
1734	Uncharacterized protein OS=Danio rerio GN=ccni2 PE=4 SV=1	A0A0R4IDA1	43 kDa	CCNI2	0	0	0	0	0	8313.5	0	0	0
2680	Uncharacterized protein OS=Danio rerio GN=ccnj PE=3 SV=2	E7F7C9	40 kDa	CCNJ	0	0	0	0	0	0	0	0	2819.5
816	Uncharacterized protein (Fragment) OS=Danio rerio GN=ccr9b PE=4 SV=1	A0A0R4IM84	5 kDa	CCR9	0	0	0	0	0	0	0	4659.5	0
1057	cilia and spindle-associated	Contig2686	6 kDa	CCSAP	0	0	0	5357.5	0	0	0	0	0
630	T-complex protein 1 subunit delta OS=Danio rerio GN=cct4 PE=2 SV=1	Q6P123	57 kDa	CCT4	4390	0	0	0	0	0	0	0	0
535	tcp1 protein	c986/f14p4/1882	59 kDa	CCT5	1725200	0	0	0	0	0	0	0	0
1082	Uncharacterized protein (Fragment) OS=Danio rerio GN=cd247l PE=4 SV=1	F1QHD5	19 kDa	cd247l	0	0	0	336750	0	0	0	0	0
2558	Uncharacterized protein OS=Danio rerio GN=cd2bp2 PE=1 SV=1	F1Q9M2	44 kDa	CD2BP2	0	0	0	0	0	0	0	0	95099
2880	iclp2 protein	Singlet_31341	18 kDa	CD74	0	0	0	0	0	0	8146	0	0
991	Uncharacterized protein (Fragment) OS=Danio rerio GN=cdan1 PE=1 SV=1	F8W3W0	142 kDa	CDAN1	14602	0	0	0	0	0	0	0	0
2525	Cell division cycle protein 123 homolog OS=Danio rerio GN=cdc123 PE=2 SV=1	A7MCQ2	40 kDa	CDC123	0	0	0	0	0	0	0	0	36638
63	Uncharacterized protein OS=Danio rerio GN=cdc14ab PE=4 SV=1	A0A0R4IVA4	68 kDa	CDC14A	0	0	85551	0	0	0	0	0	0
704	dual specificity protein phosphatase cdc14b isoform x1	FHM_All_PTA_Assem.4250.C1	53 kDa	CDC14B	0	0	0	0	0	0	0	2475.1	0
1950	Uncharacterized protein OS=Danio rerio GN=cdc5l PE=1 SV=2	E7EXD6	92 kDa	CDC5L	23342	0	0	0	0	0	0	0	0
1407	si:ch211- protein	FHM_All_PTA_Assem.1288.C1	47 kDa	CDCA3	0	0	49791	0	0	0	0	0	0
2215	cdh11 protein	FHM_All_PTA_Assem.17307.C1	21 kDa	CDH11	0	0	0	32830	0	0	0	0	0
1050	Uncharacterized protein OS=Danio rerio GN=cdh18a PE=4 SV=1	B0S5D7	86 kDa	CDH18	0	0	0	49500	0	0	0	0	0
1285	cyclin-dependent kinase 2	FHM_All_PTA_Assem.1244.C1	41 kDa	CDK10	0	0	0	0	0	0	0	0	26357
568	zgc:162738 protein	FHM_All_PTA_Assem.4309.C3	51 kDa	CDKAL1	0	0	0	31382	0	0	0	0	54630
1667	cdkn1bl partial	FHM_All_PTA_Assem.13735.C1	22 kDa	CDKN1B	0	0	0	0	0	0	0	66132	0
2560	Uncharacterized protein (Fragment) OS=Danio rerio GN=celsr1a PE=1 SV=2	F1QKG4	300 kDa	CELSR1	0	0	0	0	0	0	0	0	74185
2098	Cadherin EGF LAG seven-pass G-type receptor 2 OS=Danio rerio GN=celsr2 PE=2 SV=1	A0JBX1	324 kDa	CELSR2	0	0	0	33704	0	0	0	0	0
586	Uncharacterized protein (Fragment) OS=Danio rerio GN=celsr3 PE=4 SV=1	A9C3S7	228 kDa	CELSR3	0	0	210630	0	0	0	0	0	0
2462	centromere-associated protein e isoform x3	Singlet_24575	81 kDa	CENPE	0	0	57569	0	0	0	0	0	0
611	Uncharacterized protein (Fragment) OS=Danio rerio GN=cenpe PE=4 SV=1	F1QUW6	23 kDa	CENPE	0	0	0	0	0	0	0	0	9832
909	Kinesin-like protein OS=Danio rerio GN=cenpe PE=1 SV=1	E7F2U4	310 kDa	CENPE	0	0	0	0	0	26566	0	0	0
343	Uncharacterized protein OS=Danio rerio GN=cenpf PE=1 SV=2	F1Q7X5	311 kDa	CENPF	0	0	80736	0	0	0	0	0	0
2009	centromere protein h	FHM_All_PTA_Assem.24423.C1	28 kDa	CENPH	12872	0	0	0	0	0	0	0	0
1544	cenpi protein	FHM_All_PTA_Assem.4440.C2	83 kDa	CENPI	0	42123	0	0	0	0	0	0	0
1884	centromere protein p	c5124/f1p0/1195	35 kDa	CENPP	0	0	0	0	0	12222	0	0	0
2047	centromere protein t isoform x1	c16351/f1p0/2847	26 kDa	CENPT	18281	0	0	0	0	0	0	0	0
1345	centromere protein t isoform x1	c4452/f1p0/2898	95 kDa	CENPT	0	0	0	0	0	0	0	45842	0
978	Zgc:162199 protein OS=Danio rerio GN=cep128 PE=2 SV=1	A4QNW2	113 kDa	CEP128	8862.5	0	0	0	0	0	0	0	0
423	Uncharacterized protein OS=Danio rerio GN=cep152 PE=4 SV=1	X1WBK2	180 kDa	CEP152	0	4885	0	0	0	0	0	40618	0
2175	Uncharacterized protein OS=Danio rerio GN=cep170aa PE=1 SV=2	F1QAR8	160 kDa	CEP170	3628.5	0	0	45846	0	0	0	0	0
629	Uncharacterized protein (Fragment) OS=Danio rerio GN=cep170ab PE=4 SV=1	A2BE85	141 kDa	CEP170	0	0	0	73471	0	0	0	0	0
446	Uncharacterized protein OS=Danio rerio GN=cep170b PE=4 SV=2	F1Q7J5	167 kDa	CEP170B	0	0	0	39691	0	0	0	6652	0
1454	protein of 170 kda isoform x3	gi|72743110	28 kDa	CEP170B	0	0	0	0	0	0	30044	0	0
2575	centrosomal protein of 170 kda isoform x3	FHM_All_PTA_Assem.11290.C1	25 kDa	CEP170B	0	0	0	0	0	0	0	0	147220
1107	centrosomal protein of 192 kda isoform x1	FHM_All_PTA_Assem.5686.C1	15 kDa	CEP192	0	0	0	34457	0	0	0	0	0
108	centrosomal protein of 290 kda	FHM_All_PTA_Assem.13194.C1	12 kDa	CEP290	0	0	0	0	0	5312.5	0	0	68524
778	centrosome-associated protein 350 isoform x6	FHM_All_PTA_Assem.24278.C1	28 kDa	CEP350	0	16507	0	0	0	0	0	0	3116
536	Uncharacterized protein OS=Danio rerio GN=cep350 PE=4 SV=1	A0A0R4I9E0	340 kDa	CEP350	0	0	0	82417	0	0	0	1668.7	0
2138	Centrosomal protein of 41 kDa OS=Danio rerio GN=cep41 PE=2 SV=1	CEP41	41 kDa	CEP41	0	0	0	96472	0	0	0	0	0
1163	Zgc:158647 OS=Danio rerio GN=cep57 PE=2 SV=1	A1L249	49 kDa	CEP57	0	0	10948	0	0	0	0	0	0
1853	Uncharacterized protein OS=Danio rerio GN=cep57l1 PE=4 SV=1	Q5TZ43	56 kDa	CEP57L1	0	0	0	0	0	69758	0	0	0
770	centrosomal protein of 68 kda isoform x1	FHM_All_PTA_Assem.11690.C1	43 kDa	CEP68	0	21689	0	0	0	0	0	0	0
1282	centrosomal protein of 89 kda isoform x2	FHM_All_PTA_Assem.10141.C1	21 kDa	CEP89	0	0	0	0	0	0	0	0	145610
1444	choline ethanolaminephosphotransferase 1 isoform x1	FHM_All_PTA_Assem.11596.C1	23 kDa	CEPT1	0	0	0	0	0	0	21241	0	0
104	protein	gi|73558131	24 kDa	CFAP206	0	0	136850	46550	0	0	0	0	26214
2439	PREDICTED: uncharacterized protein C20orf26 homolog isoform X2	FHM_All_PTA_Assem.6439.C1	92 kDa	CFAP61	0	0	6639.5	0	0	0	0	0	0
2829	Uncharacterized protein (Fragment) OS=Danio rerio GN=cfhl5 PE=4 SV=1	A0A0R4IAG9	41 kDa	cfhl5	0	0	0	0	0	10330	0	0	0
690	zgc:171352 protein	FHM_All_PTA_Assem.3232.C1	59 kDa	CFI	0	0	0	0	0	0	0	26364	0
2718	Putative glutathione-specific gamma-glutamylcyclotransferase 2 OS=Danio rerio GN=chac2 PE=2 SV=1	CHAC2	21 kDa	CHAC2	0	0	0	96396	0	0	0	0	0
2259	MICOS complex subunit mic25a OS=Danio rerio GN=chchd6a PE=2 SV=1	MC25A	28 kDa	CHCHD6	0	0	0	2889	0	0	0	0	0
881	protein 2 isoform x1	gi|73575643	23 kDa	CHD2	0	0	0	61707	0	0	0	47730	0
1426	chromodomain-helicase-dna-binding protein 9 isoform x1	FHM_All_PTA_Assem.9782.C1	36 kDa	CHD7	0	0	0	0	0	0	0	8205.6	0
102	choline mitochondrial	FHM_All_PTA_Assem.1301.C3	13 kDa	CHDH	0	0	0	30240	0	0	0	0	0
753	Uncharacterized protein OS=Danio rerio GN=chek2 PE=1 SV=1	B0V1J5	57 kDa	CHEK2	0	4976.5	0	0	0	0	0	0	0
2587	calcium calmodulin-dependent protein kinase ig	FHM_All_PTA_Assem.19152.C1	61 kDa	CHEK2	0	0	0	0	0	0	0	0	21993
824	Uncharacterized protein OS=Danio rerio GN=chmp2ba PE=4 SV=1	B0UXH0	24 kDa	CHMP2B	0	0	0	0	0	0	0	14562	0
642	Charged multivesicular body protein 2b OS=Danio rerio GN=chmp2b PE=2 SV=1	CHM2B	24 kDa	CHMP2B	0	0	0	26934	0	0	0	0	0
1588	chn1 protein	FHM_All_PTA_Assem.16919.C2	15 kDa	CHN2	0	0	0	0	0	689.58	0	0	0
1933	Uncharacterized protein OS=Danio rerio GN=chp1 PE=1 SV=1	A2CE70	18 kDa	CHP1	20337	0	0	0	0	0	0	0	0
2724	Uncharacterized protein OS=Danio rerio GN=chpf2 PE=1 SV=2	F1Q679	88 kDa	CHPF2	0	0	0	0	0	0	0	0	8517
2546	Muscarinic acetylcholine receptor OS=Danio rerio GN=chrm4a PE=3 SV=1	E7F3U8	56 kDa	CHRM4	0	0	0	0	0	0	0	0	12900
2589	neuronal nicotinic acetylcholine receptor alpha 4 subunit	FHM_All_PTA_Assem.19809.C1	32 kDa	CHRNA1	0	0	0	0	0	0	0	0	4579
2785	Uncharacterized protein OS=Danio rerio GN=chrna9 PE=3 SV=1	E9QBV8	63 kDa	CHRNA9	4595.5	0	0	0	0	0	0	0	0
1055	Carbohydrate sulfotransferase 10 OS=Danio rerio GN=chst10 PE=2 SV=1	CHSTA	43 kDa	CHST10	0	0	0	17863	0	0	0	0	0
1176	Uncharacterized protein OS=Danio rerio GN=cica PE=4 SV=1	E7FCY2	260 kDa	CIC	0	0	132540	0	0	0	0	0	273620
1271	Uncharacterized protein (Fragment) OS=Danio rerio GN=cicb PE=4 SV=1	F1Q6M9	118 kDa	CIC	0	0	0	0	0	0	0	0	22347
253	Uncharacterized protein OS=Danio rerio GN=ciita PE=4 SV=1	A0A0R4ILC5	117 kDa	CIITA	0	0	52698	25605	0	44499	0	279870	0
299	cyclin-dependent kinase 2-interacting protein	FHM_All_PTA_Assem.4571.C1	19 kDa	CINP	0	0	1152500	0	0	0	0	0	0
414	cytoskeleton-associated protein 2-like	FHM_All_PTA_Assem.4356.C2	81 kDa	CKAP2L	0	32719	0	0	0	8882.1	0	0	0
2324	Uncharacterized protein OS=Danio rerio GN=ckap5 PE=4 SV=1	A0A0R4IA93	225 kDa	CKAP5	0	0	135270	0	0	0	0	0	0
143	Uncharacterized protein OS=Danio rerio GN=ckba PE=4 SV=1	A0A0R4IGD0	44 kDa	CKB	0	0	657590	0	0	124950	0	0	0
567	clip-associating protein 2 isoform x22	FHM_All_PTA_Assem.2589.C3	15 kDa	CLASP2	0	0	0	15627	0	0	0	0	0
2232	chloride channel clic-like protein 1 isoform x3	FHM_All_PTA_Assem.4454.C1	72 kDa	CLCC1	0	0	0	126630	0	0	0	0	0
692	Chloride channel protein OS=Danio rerio GN=clcn7 PE=2 SV=1	A0JMG8	88 kDa	CLCN7	0	26628	0	0	0	0	0	0	0
357	chloride channel protein -ka	FHM_All_PTA_Assem.5429.C1	19 kDa	CLCNKA	0	0	0	0	0	0	0	0	18345
1260	Uncharacterized protein OS=Danio rerio GN=clip1a PE=1 SV=2	E7F2X0	175 kDa	CLIP1	0	0	0	0	0	0	0	0	26941
116	clstn1 protein	FHM_All_PTA_Assem.2616.C1	10 kDa	CLSTN1	0	0	0	69676	0	0	0	36992	21348
1056	Clavesin-2 OS=Danio rerio GN=clvs2 PE=2 SV=1	CLVS2	38 kDa	CLVS2	0	0	0	197210	0	0	0	0	0
401	Cmklr1 protein OS=Danio rerio GN=cmklr1 PE=2 SV=1	A2BGL6	40 kDa	CMKLR1	0	3980.5	0	0	0	0	0	0	0
646	Cluster of Uncharacterized protein (Fragment) OS=Danio rerio GN=cmn PE=4 SV=2 (E7FFP2_DANRE)	E7FFP2 [3]	14 kDa	cmn	11723	0	0	25674	0	0	0	0	0
2871	cap-specific mrna (nucleoside-2 -o-)-methyltransferase 2 isoform x1	Singlet_42698	23 kDa	CMTR2	0	0	0	0	0	0	0	0	10466
532	Cyclic nucleotide-gated channel CNGA5 OS=Danio rerio GN=cnga5 PE=2 SV=1	Q0GFG2	77 kDa	CNGA2	27958	0	0	0	0	0	0	0	0
59	Uncharacterized protein OS=Danio rerio GN=LOC103911794 PE=4 SV=1	A0A0G2KHE4	51 kDa	CNNM4	0	0	58435	4918	0	0	0	0	0
2017	ccr4-not transcription complex subunit 10 isoform x2	FHM_All_PTA_Assem.5625.C1	82 kDa	CNOT10	6705	0	0	0	0	0	0	0	0
502	ccr4-not transcription complex subunit 4	Singlet_12221_R	13 kDa	CNOT4	0	0	0	0	0	8485	0	0	0
1773	CCR4-NOT transcription complex subunit 6-like OS=Danio rerio GN=cnot6l PE=2 SV=1	CNO6L	63 kDa	CNOT6L	0	0	0	0	0	3808.5	0	0	0
179	Uncharacterized protein OS=Danio rerio GN=cntln PE=4 SV=2	F1QX00	129 kDa	CNTLN	0	5289	0	0	0	0	0	0	0
1834	contactin-4 isoform x1	FHM_All_PTA_Assem.4198.C1	23 kDa	CNTN4	0	0	0	0	0	33243	0	0	0
752	Uncharacterized protein OS=Danio rerio GN=cntnap2b PE=4 SV=3	B0S7S0	146 kDa	CNTNAP2	0	7775.5	0	0	0	0	0	0	0
2385	Uncharacterized protein OS=Danio rerio GN=cntnap5b PE=4 SV=2	F1Q802	144 kDa	CNTNAP5	0	0	18176	0	0	0	0	0	0
1733	Uncharacterized protein (Fragment) OS=Danio rerio GN=cog1 PE=4 SV=1	A0A0R4IC79	76 kDa	COG1	0	0	0	0	0	7711	0	0	0
1660	conserved oligomeric golgi complex subunit 6 isoform x1	FHM_All_PTA_Assem.10212.C1	27 kDa	COG6	0	0	0	0	0	0	0	22720	0
2455	Coil protein OS=Danio rerio GN=coil PE=2 SV=1	Q7ZVH6	58 kDa	COIL	0	0	214820	0	0	0	0	0	0
119	coilin p80	FHM_All_PTA_Assem.1631.C1	41 kDa	COIL	0	0	0	0	0	5361.5	0	0	0
1882	collagen alpha-1 chain isoform x2	c16357/f1p0/2683	66 kDa	COL11A1	0	0	0	0	0	7945.5	0	0	0
1138	Uncharacterized protein OS=Danio rerio GN=col12a1a PE=1 SV=1	X1WF98	322 kDa	COL12A1	0	0	0	6014	0	0	0	0	0
1302	Uncharacterized protein (Fragment) OS=Danio rerio GN=si:dkey-27a13.3 PE=4 SV=1	K7DYI0	154 kDa	COL16A1	0	0	0	0	0	0	0	0	33913
754	Col1a1 protein OS=Danio rerio GN=col1a1a PE=2 SV=1	B1WB89	128 kDa	COL1A1	0	3774	171830	0	0	0	0	0	0
904	Collagen alpha-1(XXVII) chain B OS=Danio rerio GN=col27a1b PE=2 SV=1	CRA1B	168 kDa	COL27A1	0	0	0	0	0	23236	0	0	0
1243	Uncharacterized protein OS=Danio rerio GN=col5a2b PE=4 SV=1	A0A0R4IRR2	141 kDa	COL5A2	0	0	0	0	0	0	0	0	30805
1919	Uncharacterized protein OS=Danio rerio GN=col5a3b PE=4 SV=1	A0A0R4IN07 (+8)	172 kDa	col5a3b	11391	0	0	0	0	0	0	0	0
111	Cluster of Uncharacterized protein OS=Danio rerio GN=col6a3 PE=1 SV=2 (F1Q4X1_DANRE)	F1Q4X1	309 kDa	COL6A3	0	0	0	0	0	32025	0	0	0
2262	Uncharacterized protein OS=Danio rerio GN=col8a2 PE=4 SV=1	Q1LUA9	67 kDa	COL8A2	0	0	0	144810	0	0	0	0	0
2283	procollagen galactosyltransferase 1-like	Singlet_5208	14 kDa	COLGALT1	0	0	0	2449	0	0	0	0	0
1781	Uncharacterized protein OS=Danio rerio GN=commd6 PE=1 SV=1	E7F794	22 kDa	COMMD6	0	0	0	0	0	38228	0	0	0
826	Coatomer subunit alpha OS=Danio rerio GN=copa PE=2 SV=1	B3DGP8	138 kDa	COPA	0	0	0	0	0	0	0	8701	0
2013	cop9 signalosome complex subunit 6	FHM_All_PTA_Assem.4838.C4	10 kDa	COPS6	36632	0	0	0	0	0	0	0	0
905	2-methoxy-6-polyprenyl- -benzoquinol mitochondrial precursor	Contig10097	19 kDa	COQ5	0	0	0	0	0	608030	0	0	0
1821	actin binding 1a	FHM_All_PTA_Assem.15600.C3	12 kDa	CORO2B	0	0	0	0	0	11889	0	0	0
2435	coactosin-like 1	FHM_All_PTA_Assem.372.C1	16 kDa	COTL1	0	0	125400	0	0	0	0	0	0
2430	cox16 cytochrome c oxidase assembly homolog	FHM_All_PTA_Assem.2839.C1	13 kDa	COX16	0	0	29153	0	0	0	0	0	0
1206	f5 protein	FHM_All_PTA_Assem.2148.CB1	124 kDa	CP	0	0	407320	0	0	0	0	0	0
780	carboxypeptidase a2 precursor	FHM_All_PTA_Assem.2830.C2	20 kDa	CPA4	0	299350	0	0	0	0	0	0	0
2146	Uncharacterized protein OS=Danio rerio GN=cpa6 PE=4 SV=1	E7F2H8	52 kDa	CPA6	0	0	0	9288	0	0	0	0	0
1551	cytoplasmic polyadenylation element-binding protein 4 isoform x1	FHM_All_PTA_Assem.8833.C2	18 kDa	CPEB3	0	44476	0	0	0	0	0	0	0
2530	Uncharacterized protein OS=Danio rerio GN=cpne5a PE=4 SV=1	B0R0N3	63 kDa	CPNE5	0	0	0	0	0	0	0	0	6569.5
1971	Uncharacterized protein OS=Danio rerio GN=cpsf1 PE=1 SV=1	F1QCJ8	163 kDa	CPSF1	13156	0	0	0	0	0	0	0	0
2304	Cleavage and polyadenylation specificity factor subunit 5 OS=Danio rerio GN=cpsf5 PE=2 SV=1 OS=Thanatephorus cucumeris (strain AG1-IB / isolate 7/3/14) GN=RSOLAG1IB_08360 PE=4 SV=1	A0A0B7FLQ0_THACB	23 kDa	cpsf5	0	0	426590	0	0	0	0	0	0
993	neuropilin 1b	FHM_All_PTA_Assem.10791.C1	39 kDa	CPXM1	4430	0	0	0	0	0	0	0	0
2040	crumbs homolog 2	Singlet_44285	31 kDa	CRB2	50161	0	0	0	0	0	0	0	0
634	cyclic amp-responsive element-binding protein 3-like protein 3-a	FHM_All_PTA_Assem.10087.C1	51 kDa	CREB3	0	0	0	0	0	19259	0	0	0
1367	Uncharacterized protein OS=Danio rerio GN=creb5a PE=4 SV=1	A0A0R4IL04	50 kDa	CREB5	0	0	0	0	0	8299	0	0	0
2635	creb-binding protein isoform x3	Singlet_43889	27 kDa	CREBBP	0	0	0	0	0	0	0	0	38599
425	Uncharacterized protein OS=Danio rerio GN=crebbpb PE=4 SV=1	A0A0R4IVZ7	267 kDa	CREBBP	0	0	0	0	0	3387.9	0	0	0
88	creb-binding protein isoform x2	FHM_All_PTA_Assem.5890.C2	46 kDa	CREBBP	0	0	0	233560	0	0	0	0	0
2821	Uncharacterized protein OS=Danio rerio GN=crebrf PE=4 SV=1	A0A0R4IJW4	80 kDa	CREBRF	0	0	0	19758	0	0	0	0	0
2494	Uncharacterized protein OS=Danio rerio GN=crfb15 PE=4 SV=1	A0A0R4IAL7	44 kDa	crfb15	0	0	0	0	0	0	0	0	9816
676	dihydropyrimidinase-related protein 2	FHM_All_PTA_Assem.13674.C1	28 kDa	CRMP1	0	0	0	0	0	0	0	139970	0
773	cryptochrome 1a	FHM_All_PTA_Assem.192.C3	47 kDa	CRY1	0	26356	0	0	0	0	0	0	0
1799	Uncharacterized protein (Fragment) OS=Danio rerio GN=cry1bb PE=4 SV=1	F1QY08	57 kDa	CRY1	0	0	0	0	0	50697	0	0	0
1694	Beta B3-crystallin OS=Danio rerio GN=crybb3 PE=1 SV=1	Q52JI3	29 kDa	CRYBB3	0	0	0	0	0	0	0	51555	0
577	Crystallin, gamma M4 OS=Danio rerio GN=crygm4 PE=1 SV=1	Q5XTN5	21 kDa	crygm4	0	0	0	212540	0	0	0	0	0
2002	cub and sushi domain-containing protein 3	FHM_All_PTA_Assem.18820.C1	18 kDa	CSMD1	9527	0	0	0	0	0	0	0	0
1862	cub and sushi domain-containing protein 3	Singlet_17598_R	5 kDa	CSMD2	0	0	0	0	0	46295	0	0	0
2721	Csnk1db protein OS=Danio rerio GN=csnk1db PE=2 SV=1	B2GSL2	47 kDa	CSNK1D	0	0	0	0	0	0	0	0	117220
1689	casein kinase gamma 2a	FHM_All_PTA_Assem.8779.C1	10 kDa	CSNK1G2	0	0	0	0	0	0	0	67877	0
2692	ck2a2 protein	FHM_All_PTA_Assem.1103.C1	32 kDa	CSNK2A2	0	0	0	0	0	0	0	0	4504
523	Uncharacterized protein OS=Danio rerio GN=cspg4 PE=4 SV=1	E7FCN9	255 kDa	CSPG4	5057	0	82374	0	0	0	0	0	0
11	Uncharacterized protein OS=Danio rerio GN=cspg5b PE=4 SV=1	A0A0R4IMK4	59 kDa	CSPG5	2560.7	0	0	291410	4261.3	159800	4846.8	258820	164970
899	Cspg5 protein (Fragment) OS=Danio rerio GN=cspg5a PE=2 SV=1	A5PLG4	38 kDa	CSPG5	0	0	0	0	0	87946	0	0	0
465	Uncharacterized protein OS=Danio rerio GN=cspp1a PE=4 SV=1	A0A0R4ILV5	130 kDa	CSPP1	0	5795	0	0	0	4326	0	0	0
211	centrosome and spindle pole-associated protein 1 isoform x2	FHM_All_PTA_Assem.6836.C1	100 kDa	CSPP1	0	0	94867	0	0	0	0	0	0
2471	cystatin c precursor	c13380/f1p0/2261	9 kDa	CST3	0	0	52531	0	0	0	0	0	0
2159	Uncharacterized protein (Fragment) OS=Danio rerio GN=cstf1 PE=1 SV=1	E9QCD8	19 kDa	CSTF1	0	0	0	79608	0	0	0	0	0
1435	CST complex subunit CTC1 OS=Danio rerio GN=ctc1 PE=4 SV=1	A0A0R4IKJ9	126 kDa	CTC1	0	0	0	0	0	0	36482	0	0
1637	cbp80 20-dependent translation initiation factor isoform x2	Contig1761	9 kDa	CTIF	0	0	0	0	0	0	0	38871	0
947	cathepsin a	FHM_All_PTA_Assem.5618.C1	11 kDa	CTSZ	0	0	0	0	0	3401	0	0	0
840	Uncharacterized protein OS=Danio rerio GN=LOC100534706 PE=4 SV=2	F1Q9J8	55 kDa	CTTNBP2NL	0	0	15572	0	0	0	0	3163	0
1220	Si:dkey-16k6.2 OS=Danio rerio GN=cttnbp2nlb PE=2 SV=1	Q08BK9	66 kDa	CTTNBP2NL	0	0	122580	0	0	0	0	0	14926
1636	Cortexin-2 OS=Danio rerio GN=ctxn2 PE=3 SV=1	CTXN2	9 kDa	CTXN2	0	0	0	0	0	0	0	59695	0
1222	Cullin 1a OS=Danio rerio GN=cul1a PE=1 SV=1	Q6NYS3	90 kDa	CUL1	0	0	69423	0	0	0	0	0	0
1158	Uncharacterized protein OS=Danio rerio GN=zgc:112982 PE=4 SV=1	A0A0R4IYW9	28 kDa	CXorf23	0	0	24346	0	0	0	0	0	0
876	PREDICTED: uncharacterized protein CXorf57-like isoform X2	Singlet_4899	9 kDa	CXorf57	0	0	0	0	0	5683.5	0	0	0
1063	Uncharacterized protein (Fragment) OS=Danio rerio GN=si:ch211-191o15.6 PE=1 SV=2	E7F5W4	19 kDa	CXorf65	0	0	0	32123	0	4078.5	0	0	0
2066	Long-wavelength-sensitive-2 cone opsin OS=Danio rerio GN=lws2 PE=2 SV=1	A0A0N9P0E6	40 kDa	CXXC1	0	0	0	23425	0	0	0	0	0
1201	cytochrome b5 type b	FHM_All_PTA_Assem.18064.C1	15 kDa	CYB5B	0	0	16762	0	0	0	0	0	0
1984	Cytoplasmic FMR1-interacting protein 1 homolog (Fragment) OS=Danio rerio GN=cyfip1 PE=1 SV=1	F1R468	55 kDa	CYFIP1	232340	0	0	0	0	0	0	0	0
533	Cytochrome P450 OS=Danio rerio GN=cyp1a PE=2 SV=1	Q504K4	58 kDa	CYP1A1	17474	0	0	20558	0	0	0	0	0
2032	LOC402831 protein (Fragment) OS=Danio rerio GN=cyp27a7 PE=2 SV=1	Q7SXE6	61 kDa	CYP27A1	4534.5	0	0	0	0	0	0	0	0
1666	cytochrome family subfamily polypeptide 1	FHM_All_PTA_Assem.13330.C1	61 kDa	CYP27C1	0	0	0	0	0	0	0	44586	0
1691	Zgc:153597 OS=Danio rerio GN=cyp2aa2 PE=2 SV=1	Q05AM2	57 kDa	cyp2aa2	0	0	0	0	0	0	0	43039	0
1783	Uncharacterized protein OS=Danio rerio GN=cyp2p9 PE=3 SV=1	E7FEJ8	57 kDa	CYP2J2	0	0	0	0	0	68921	0	0	0
2339	Uncharacterized protein OS=Danio rerio GN=cyp3a65 PE=4 SV=1	A0A0R4IQY0	59 kDa	CYP3A7	0	0	5868	0	0	0	0	0	0
2261	Cyp51 protein OS=Danio rerio GN=cyp51 PE=1 SV=1	Q1JPY5	57 kDa	CYP51A1	0	0	0	82844	0	0	0	0	0
1068	Uncharacterized protein OS=Danio rerio GN=cyp7b1 PE=1 SV=1	E7FEI0	59 kDa	CYP7B1	0	0	0	14902	0	0	0	0	0
887	Uncharacterized protein OS=Danio rerio GN=dab1b PE=4 SV=1	A0A0R4IBI8	26 kDa	DAB1	0	0	0	0	0	28650	0	0	0
2245	mitogen-responsive homolog 2 isoform x2	FHM_All_PTA_Assem.786.C1	16 kDa	DAB2	0	0	0	21684	0	0	0	0	0
1711	dapper homolog antagonist of beta-catenin	c884/f8p7/3039	92 kDa	DACT2	0	0	0	0	0	0	0	6279	0
1813	daz associated protein 2	FHM_All_PTA_Assem.1136.C3	8 kDa	DAZAP2	0	0	0	0	0	3722	0	0	0
2141	Deleted in azoospermia-like OS=Danio rerio GN=dazl PE=1 SV=1	DAZL (+9)	26 kDa	dazl	0	0	0	461770	0	0	0	0	0
1053	Wdsof1 protein OS=Danio rerio GN=dcaf13 PE=2 SV=1	B2GQH5	51 kDa	DCAF13	0	0	0	2168.5	0	1898.5	0	0	0
952	wdr69 protein	FHM_All_PTA_Assem.9652.C1	87 kDa	DCAF5	0	0	0	0	0	6862.5	0	0	0
2793	serine threonine-protein kinase dclk1 isoform x1	FHM_All_PTA_Assem.2455.C1	40 kDa	DCLK1	0	0	0	7408	0	0	0	0	0
2476	Uncharacterized protein OS=Danio rerio GN=dclk2a PE=4 SV=1	A0A0G2KD98	87 kDa	DCLK2	0	0	0	0	0	0	0	0	14528
55	Dclre1a protein (Fragment) OS=Danio rerio GN=dclre1a PE=2 SV=1	A1L2E1	48 kDa	DCLRE1A	0	72171	0	0	0	0	0	0	0
2768	decapping enzyme	FHM_All_PTA_Assem.14827.C1	53 kDa	DCP1B	120030	0	0	0	0	0	0	0	0
1296	dynactin 1a	FHM_All_PTA_Assem.5210.C2	19 kDa	DCTN1	0	0	0	0	0	0	0	0	117830
1052	DCN1-like protein (Fragment) OS=Danio rerio GN=dcun1d2a PE=4 SV=1	B0V226	31 kDa	DCUN1D2	0	0	0	674320	0	0	0	0	0
1593	ddrgk domain-containing protein 1 precursor	FHM_All_PTA_Assem.8225.C1	34 kDa	DDRGK1	0	0	0	0	0	751.92	0	0	0
2884	box polypeptide 49	FHM_All_PTA_Assem.4899.C2	97 kDa	DDX10	0	0	15223	0	0	0	0	0	0
653	Uncharacterized protein OS=Danio rerio GN=ddx10 PE=1 SV=1	F8W3D4	99 kDa	DDX10	0	0	0	0	0	9082.6	0	0	0
1363	Uncharacterized protein OS=Danio rerio GN=ddx19 PE=1 SV=1	F1QHT9	55 kDa	DDX19B	0	0	0	0	0	32807	0	0	0
545	Uncharacterized protein OS=Danio rerio GN=ddx31 PE=1 SV=1	A2BFD2	82 kDa	DDX31	0	0	0	28377	0	0	0	0	0
2080	Uncharacterized protein OS=Danio rerio GN=ddx43 PE=4 SV=1	A0A0R4IIQ5	44 kDa	DDX43	0	0	0	2903	0	0	0	0	0
2440	loc556764 protein	FHM_All_PTA_Assem.7230.C2	54 kDa	DDX47	0	0	45515	0	0	0	0	0	0
2333	Uncharacterized protein (Fragment) OS=Danio rerio GN=ddx49 PE=4 SV=1	A0A0R4IJX7	31 kDa	DDX49	0	0	804960	0	0	0	0	0	0
1671	deformed epidermal autoregulatory factor 1 homolog isoform x1	FHM_All_PTA_Assem.15720.C1	19 kDa	DEAF1	0	0	0	0	0	0	0	21624	0
786	differentially expressed in fdcp 6 homolog isoform x1	FHM_All_PTA_Assem.5728.C1	61 kDa	DEF6	0	3542	0	0	0	0	0	0	0
495	Def6-like protein (Fragment) OS=Danio rerio GN=def6-like PE=2 SV=1	K9JD18	65 kDa	def6l	0	0	0	0	0	14652	0	0	0
2809	domain-containing protein 3 isoform x1	gi|73576986	35 kDa	DENND3	0	0	0	0	0	0	30264	0	0
1151	Uncharacterized protein OS=Danio rerio GN=dennd4c PE=4 SV=1	A0A0R4IIC4	214 kDa	DENND4C	0	0	332650	0	0	0	0	0	0
1320	DEP domain-containing protein 7 OS=Danio rerio GN=depdc7 PE=2 SV=1	DEPD7	59 kDa	DEPDC7	4974	0	0	0	0	0	0	0	0
458	Desm protein OS=Danio rerio GN=desma PE=2 SV=1	Q568U6	56 kDa	DES	0	0	0	0	0	0	0	276050	72880
2332	Uncharacterized protein OS=Danio rerio GN=desi1b PE=4 SV=1	A0A0R4IJN2	20 kDa	DESI1	0	0	606290	0	0	0	0	0	0
722	diacylglycerol kinase beta isoform x1	FHM_All_PTA_Assem.3869.C1	8 kDa	DGKA	0	0	0	0	0	0	2879	0	0
1310	Diacylglycerol kinase OS=Danio rerio GN=dgkzb PE=4 SV=1	X1WHG1	118 kDa	DGKZ	0	0	0	0	0	0	0	0	3860.5
2834	deoxycytidine kinase	FHM_All_PTA_Assem.6555.C2	33 kDa	DGUOK	0	0	0	0	0	0	0	0	29413
2200	Uncharacterized protein OS=Danio rerio GN=dharma PE=4 SV=1	F1R8X3	22 kDa	dharma	0	0	0	802490	0	0	0	0	0
2519	Uncharacterized protein OS=Danio rerio GN=dhfr PE=1 SV=1	A2BGQ1	22 kDa	DHFR	0	0	0	0	0	0	0	0	422590
2442	retinol dehydrogenase like	FHM_All_PTA_Assem.7937.C1	35 kDa	DHRS13	0	0	207170	0	0	0	0	0	0
2210	loc553505 partial	FHM_All_PTA_Assem.11115.C1	25 kDa	DHX29	0	0	0	13222	0	0	0	0	0
2149	Uncharacterized protein OS=Danio rerio GN=dhx29 PE=1 SV=2	E7F525	155 kDa	DHX29	0	0	0	26296	0	0	0	0	0
2550	Uncharacterized protein OS=Danio rerio GN=dhx30 PE=1 SV=1	E7FCG0	132 kDa	DHX30	0	0	0	0	0	0	0	0	67724
1886	rna helicase dhx33	gi|73436291	7 kDa	DHX33	0	0	0	0	0	31277	0	0	0
1872	atp-dependent rna helicase dhx36 isoform x1	Singlet_46715	67 kDa	DHX36	0	0	0	0	0	2206	0	0	0
243	phd finger protein 3 isoform x1	FHM_All_PTA_Assem.5472.C1	108 kDa	DIDO1	7715.5	26210	0	0	0	0	0	0	0
846	Uncharacterized protein OS=Danio rerio GN=dido1 PE=1 SV=2	F1QQA3	300 kDa	DIDO1	0	0	0	0	0	0	0	8954.5	0
353	Uncharacterized protein OS=Danio rerio GN=si:ch73-181d5.4 PE=4 SV=1	E7FB55	237 kDa	DIDO1	0	0	0	0	0	0	0	0	17393
1656	Iodothyronine deiodinase OS=Danio rerio GN=dio1 PE=3 SV=1	F1R7E6	29 kDa	DIO1	0	0	0	0	0	0	0	7526	0
2379	Uncharacterized protein OS=Danio rerio GN=dip2ca PE=1 SV=2	E7FAY4	173 kDa	DIP2C	0	0	84610	0	0	0	0	0	0
2154	Uncharacterized protein OS=Danio rerio GN=dis3 PE=1 SV=1	E7FE01	108 kDa	DIS3	0	0	0	30544	0	0	0	0	0
997	dis3-like exonuclease 2	FHM_All_PTA_Assem.13363.C1	10 kDa	DIS3L	20660	0	0	0	0	0	0	0	0
2544	Protein dispatched homolog 2 OS=Danio rerio GN=disp2 PE=2 SV=1	DISP2	164 kDa	DISP2	0	0	0	0	0	0	0	0	26996
2877	dickkopf-related protein 2 precursor	FHM_All_PTA_Assem.15382.C1	21 kDa	DKK2	0	0	0	0	0	0	0	0	15448
2554	Dleu7 OS=Danio rerio GN=si:ch73-160h15.3 PE=2 SV=1	E9QBK2	19 kDa	DLEU7	0	0	0	0	0	0	0	0	42500
348	Uncharacterized protein OS=Danio rerio GN=dlgap2a PE=4 SV=1	A0A0R4ITW6	116 kDa	DLGAP2	0	0	572240	0	0	0	0	0	22772
896	Zgc:171808 protein (Fragment) OS=Danio rerio GN=dlgap4a PE=2 SV=1	A4FVI2	33 kDa	DLGAP4	0	0	0	0	0	6913	0	0	0
919	Uncharacterized protein OS=Danio rerio GN=dlgap5 PE=1 SV=1	F1Q687	99 kDa	DLGAP5	0	0	0	0	0	50071	0	0	0
145	Distal-less homeobox gene 2b OS=Danio rerio GN=dlx2b PE=2 SV=1	A4IG28	30 kDa	DLX2	0	0	0	0	0	115640	0	0	128270
1925	Uncharacterized protein OS=Danio rerio GN=dmtn PE=4 SV=1	A0A0R4IUZ1	44 kDa	DMTN	76193	0	0	0	0	0	0	0	0
977	Uncharacterized protein OS=Danio rerio GN=dmxl2 PE=4 SV=1	A0A0R4IWM7	335 kDa	DMXL2	11064	0	0	0	0	0	0	0	126650
1167	Uncharacterized protein OS=Danio rerio GN=dna2 PE=4 SV=2	B8A5D8	152 kDa	DNA2	0	0	199600	0	0	0	0	0	0
2392	Uncharacterized protein (Fragment) OS=Danio rerio GN=si:dkey-233k19.3 PE=4 SV=2	F1QLA3	178 kDa	DNAH11	0	0	194220	0	0	0	0	0	0
442	Uncharacterized protein OS=Danio rerio GN=dnah2 PE=4 SV=1	E7EZB9	515 kDa	DNAH2	0	0	0	0	0	0	0	175660	0
1347	Uncharacterized protein (Fragment) OS=Danio rerio GN=dnah7 PE=1 SV=1	F1Q8L1	456 kDa	DNAH7	9307.5	0	0	0	0	0	0	2026.6	0
2801	polypeptide 9	gi|73630469	13 kDa	DNAH9	18141	0	0	0	0	0	0	0	0
973	Uncharacterized protein (Fragment) OS=Danio rerio GN=dnah9 PE=4 SV=1	A0A0R4IAE8	197 kDa	DNAH9	10262	0	0	0	0	0	0	0	0
589	Uncharacterized protein (Fragment) OS=Danio rerio GN=dnah7l PE=1 SV=1	E9QH47	453 kDa	dnahl7l	0	0	20078	0	0	0	0	0	0
121	Uncharacterized protein (Fragment) OS=Danio rerio GN=dnah9l PE=4 SV=1	I3ITD2	451 kDa	dnahl9l	49774	0	0	0	0	0	0	37827	142420
1994	dnaj homolog subfamily b member 6 isoform x2	FHM_All_PTA_Assem.15728.C1	35 kDa	DNAJA3	5841	0	0	0	0	0	0	0	0
531	dnaj homolog subfamily b member 6 isoform x2	FHM_All_PTA_Assem.7490.C1	40 kDa	DNAJB12	49283	0	0	0	0	0	0	0	0
2450	Uncharacterized protein OS=Danio rerio GN=dnajb6a PE=1 SV=1	Q6DHR2	34 kDa	DNAJB6	0	0	115500	0	0	0	0	0	0
1438	Dnajc10 protein OS=Danio rerio GN=dnajc10 PE=1 SV=1	A4IG47	91 kDa	DNAJC10	0	0	0	0	0	0	1508	0	0
1661	dnaj homolog subfamily c member 5g isoform x2	FHM_All_PTA_Assem.10335.C1	35 kDa	DNAJC17	0	0	0	0	0	0	0	36982	0
534	Deoxyribonuclease OS=Danio rerio GN=dnase1 PE=1 SV=1	Q6DG72	31 kDa	DNASE1	61708	0	0	0	0	0	0	0	0
428	Uncharacterized protein OS=Danio rerio GN=dnmbp PE=4 SV=1	E7F1U2	191 kDa	DNMBP	0	0	0	0	0	2037.7	0	0	0
266	DNA (cytosine-5)-methyltransferase OS=Danio rerio GN=dnmt1 PE=2 SV=1	B3DKL6	169 kDa	DNMT1	0	0	172200	161350	0	60022	0	0	0
620	dna methyltransferase	c16878/f1p0/3009	23 kDa	DNMT3A	0	0	0	0	0	0	0	0	15326
571	dedicator of cytokinesis protein 1	FHM_All_PTA_Assem.6295.C1	19 kDa	DOCK1	0	0	0	319890	0	0	0	0	26143
822	Dedicator of cytokinesis 1 OS=Danio rerio GN=dock1 PE=2 SV=1	A8E1V6	215 kDa	DOCK1	0	0	0	0	0	0	0	12381	0
2870	dedicator of cytokinesis protein 4 isoform x1	Singlet_41998	26 kDa	DOCK1	0	0	0	0	0	1940.2	0	0	0
2844	Uncharacterized protein OS=Danio rerio GN=dock10 PE=4 SV=2	F1QAS2	247 kDa	DOCK10	17982	0	0	0	0	0	0	0	0
1331	Uncharacterized protein OS=Danio rerio GN=dock9b PE=1 SV=1	X1WEB9	236 kDa	dock9b	0	0	0	0	0	0	0	1166.4	0
291	fibroblast growth factor receptor substrate 2	FHM_All_PTA_Assem.5221.C1	39 kDa	DOK6	0	0	0	200430	0	0	0	0	0
7	dihydropyrimidinase-related protein 2	FHM_All_PTA_Assem.3951.C1	37 kDa	DPYSL2	14707	170990	486690	154600	422760	588160	0	441400	163120
53	Uncharacterized protein OS=Danio rerio GN=dpysl2b PE=1 SV=1	A8DZ95	58 kDa	DPYSL2	0	0	265710	80275	463140	0	0	56533	127980
2052	protein 2	gi|73546584	30 kDa	DPYSL2	19614	0	0	0	0	0	0	0	0
378	protein	gi|73562234	19 kDa	DPYSL3	0	0	0	95869	0	0	0	0	0
1584	dna damage-regulated autophagy modulator protein 1	Contig1334	12 kDa	DRAM1	0	0	0	0	0	1506.2	0	0	0
562	Uncharacterized protein OS=Danio rerio GN=ccdc135 PE=4 SV=1	E7FF32	99 kDa	DRC7	0	0	0	40313	0	0	0	0	0
367	gtp binding protein 4	FHM_All_PTA_Assem.587.C3	48 kDa	DRG2	0	0	0	8489	0	0	0	0	0
2104	Zgc:158612 OS=Danio rerio GN=rnasen PE=2 SV=1	A2RV16	149 kDa	DROSHA	0	0	0	83296	0	0	0	0	0
608	Uncharacterized protein OS=Danio rerio GN=dscamb PE=4 SV=1	F1Q4W9	224 kDa	DSCAM	0	0	20437	0	0	0	0	0	4888.5
2179	Uncharacterized protein (Fragment) OS=Danio rerio GN=dscama PE=4 SV=1	F1QGY4	223 kDa	DSCAM	0	0	0	1384000	0	0	0	0	0
741	Uncharacterized protein OS=Danio rerio GN=dscaml1 PE=4 SV=1	A0A0R4IHP4	127 kDa	DSCAML1	0	107290	0	0	0	0	0	0	0
695	Uncharacterized protein OS=Danio rerio GN=dsn1 PE=4 SV=1	E7FD92	37 kDa	dsn1	0	0	0	0	0	0	0	8295.2	0
1845	plectin isoform x14	FHM_All_PTA_Assem.8935.C1	210 kDa	DSP	0	0	15702	0	0	22330	0	0	0
51	Uncharacterized protein OS=Danio rerio PE=4 SV=1	A0A0G2KQI8	436 kDa	DST	218450	0	0	0	0	0	0	0	0
2014	peroxisomal biogenesis factor 7	FHM_All_PTA_Assem.4853.C1	16 kDa	DTL	7668.5	0	0	0	0	0	0	0	0
2503	Uncharacterized protein OS=Danio rerio GN=dtnba PE=4 SV=1	A0A0R4IKA4	70 kDa	DTNB	0	0	0	0	0	0	0	0	8615.5
1060	Uncharacterized protein OS=Danio rerio GN=dus2 PE=1 SV=1	E7F220	57 kDa	DUS2	0	0	0	7432.5	0	0	0	0	0
1532	dual specificity phosphatase 1	FHM_All_PTA_Assem.1883.C1	13 kDa	DUSP2	0	143060	0	0	0	0	0	0	0
1394	deoxyuridine 5 -triphosphate mitochondrial	FHM_All_PTA_Assem.3578.C1	20 kDa	DUT	0	0	0	0	0	1987.1	0	1344.2	0
178	Uncharacterized protein OS=Danio rerio PE=1 SV=1	E7F9N7	522 kDa	DYNC1H1	8487.5	0	0	406910	0	0	0	0	0
1006	dynein heavy chain axonemal	FHM_All_PTA_Assem.7089.C1	27 kDa	DYNC1H1	23100	0	0	0	0	10155	0	0	0
675	dynein heavy chain axonemal	FHM_All_PTA_Assem.12846.C1	31 kDa	DYNC1H1	0	0	15840	0	0	0	0	0	0
950	dynein heavy chain axonemal	FHM_All_PTA_Assem.6143.C1	58 kDa	DYNC1H1	0	0	0	160010	0	77006	0	0	0
2208	dynein heavy chain axonemal	FHM_All_PTA_Assem.10376.C1	51 kDa	DYNC1H1	0	0	0	17594	0	0	0	0	0
1471	Uncharacterized protein OS=Danio rerio GN=dysf PE=4 SV=1	A0A0R4IAA9	232 kDa	DYSF	0	117920	0	4830	0	0	0	0	0
2789	dyslexia susceptibility 1 candidate gene 1 protein	Singlet_12653_R	9 kDa	DYX1C1	0	0	55990	0	0	0	0	0	0
2605	dzip1 protein	FHM_All_PTA_Assem.6208.C3	48 kDa	DZIP1	0	0	0	0	0	0	0	0	116920
180	transcription factor e2f6 isoform x1	FHM_All_PTA_Assem.6321.C2	39 kDa	E2F6	0	48073	0	0	0	77058	4226.5	0	0
923	Transcription factor E2F8 OS=Danio rerio GN=e2f8 PE=1 SV=1	F1QFV8	102 kDa	E2F8	0	0	0	0	0	17615	0	0	0
1797	Uncharacterized protein OS=Danio rerio GN=ebag9 PE=4 SV=1	F1QVH3	24 kDa	EBAG9	0	0	0	0	0	302750	0	0	0
1226	protein sgt1 isoform x1	c22817/f1p0/793	16 kDa	ECD	0	0	276160	0	0	0	0	0	0
1456	zgc:158138 protein	FHM_All_PTA_Assem.24189.C1	21 kDa	ECI1	0	0	0	0	0	0	0	0	9225.9
1798	Uncharacterized protein (Fragment) OS=Danio rerio GN=eci1 PE=1 SV=1	F1QX93	37 kDa	ECI1	0	0	0	0	0	8038	0	0	0
2534	Ectodysplasin OS=Danio rerio GN=eda PE=2 SV=1	B0YIF1	39 kDa	EDA	0	0	0	0	0	0	0	0	50838
2441	enhancer of mrna-decapping protein 3	FHM_All_PTA_Assem.7878.C1	28 kDa	EDC3	0	0	236340	0	0	0	0	0	0
132	enhancer of mrna-decapping protein 4	FHM_All_PTA_Assem.11495.C1	110 kDa	EDC4	0	0	0	0	0	0	18343	0	14562
1706	Uncharacterized protein (Fragment) OS=Danio rerio GN=eef1db PE=1 SV=6	U3JAA9	26 kDa	EEF1D	0	0	0	0	0	0	0	179660	0
2600	eukaryotic translation elongation factor 1 beta 2	FHM_All_PTA_Assem.378.C2	27 kDa	EEF1D	0	0	0	0	0	0	0	0	25699
2229	elongation factor 1-delta isoform 2	FHM_All_PTA_Assem.378.C3	16 kDa	EEF1D	0	0	0	63616	0	0	0	0	0
2566	Uncharacterized protein OS=Danio rerio GN=eefsec PE=1 SV=1	F1R2J6	63 kDa	EEFSEC	0	0	0	0	0	0	0	0	133750
731	ephrin b1	Singlet_42258	22 kDa	EFNB3	8909.5	0	0	0	0	0	1466.5	0	0
1200	protein efr3 homolog b isoform x3	FHM_All_PTA_Assem.17464.C1	15 kDa	EFR3A	0	0	124370	0	0	0	0	0	0
1744	Uncharacterized protein OS=Danio rerio GN=efr3a PE=4 SV=1	A0A0R4II27	90 kDa	EFR3A	0	0	0	0	0	51486	0	0	0
625	Uncharacterized protein OS=Danio rerio GN=efr3ba PE=4 SV=2	F1QD71	91 kDa	EFR3B	0	0	0	0	0	0	0	0	29164
1487	Egf protein OS=Danio rerio GN=egf PE=2 SV=1	B3DH82	122 kDa	EGF	0	19047	0	0	0	0	0	0	0
305	Uncharacterized protein OS=Danio rerio GN=egfl6 PE=4 SV=2	F1R089	59 kDa	EGFL6	0	0	0	56498	0	0	0	0	61610
2018	eh domain-binding protein 1 isoform x4	FHM_All_PTA_Assem.5692.C1	10 kDa	EHBP1	65650	0	0	0	0	0	0	0	0
563	Uncharacterized protein OS=Danio rerio GN=ehmt1b PE=1 SV=2	F1QJX1	140 kDa	EHMT1	0	0	0	39756	0	0	0	0	0
1865	eukaryotic translation initiation factor 2 subunit 2	Singlet_33460	24 kDa	EIF2S2	0	0	0	0	0	173780	0	0	0
1315	eukaryotic translation initiation factor 3 subunit j-a	FHM_All_PTA_Assem.6606.C1	29 kDa	EIF3J	0	0	0	0	91079	0	0	0	0
1313	eukaryotic translation initiation factor 4b	FHM_All_PTA_Assem.11941.C4	50 kDa	EIF4B	0	0	0	0	37260	0	0	0	0
103	eukaryotic translation initiation factor 4 gamma 3 isoform x3	FHM_All_PTA_Assem.9707.C1	99 kDa	EIF4G1	0	115280	190210	0	0	0	0	0	274610
1162	Zgc:158450 OS=Danio rerio GN=eif4g1a PE=2 SV=1	A1L1W1	176 kDa	EIF4G1	0	0	57520	0	0	0	0	0	0
232	Uncharacterized protein (Fragment) OS=Danio rerio GN=eif4g2b PE=1 SV=1	F1QM91	17 kDa	EIF4G2	0	159410	0	0	0	0	0	0	0
338	elav-like protein 4 isoform 2	FHM_All_PTA_Assem.8566.C2	20 kDa	ELAVL4	0	0	0	35399	0	4712.5	0	0	0
1738	Uncharacterized protein OS=Danio rerio GN=elavl4 PE=4 SV=1	A0A0R4IEW8	44 kDa	ELAVL4	0	0	0	0	0	10839	0	0	0
1982	Uncharacterized protein OS=Danio rerio GN=ef1 PE=3 SV=1	F1QU60	48 kDa	ELF1	2907	0	0	0	0	0	0	0	0
277	Uncharacterized protein OS=Danio rerio GN=elfn1 PE=4 SV=2	E7F8P8	90 kDa	ELFN1	11456	0	56276	0	0	0	0	0	0
2865	Uncharacterized protein OS=Danio rerio GN=elmsan1a PE=4 SV=1	F6P8Y5	114 kDa	elmsan1a	0	0	0	0	0	0	0	3843.8	0
1231	Elongator complex protein 4 OS=Danio rerio GN=elp4 PE=1 SV=1	A0A0H2UKC8	36 kDa	ELP4	0	0	0	0	0	0	3637.5	0	11551
799	Uncharacterized protein OS=Danio rerio GN=emilin1b PE=1 SV=2	F1Q9G3	117 kDa	EMILIN1	43074	0	0	0	0	0	0	0	0
1652	Uncharacterized protein (Fragment) OS=Danio rerio GN=emilin3a PE=4 SV=1	F1QD66	34 kDa	EMILIN3	0	0	0	0	0	0	0	4943	0
1621	Empty spiracles homeobox 1 OS=Danio rerio GN=emx1 PE=2 SV=1	A3KNV6	27 kDa	EMX1	0	0	0	0	0	0	0	35349	0
10	Enolase 1, (Alpha) OS=Danio rerio GN=eno1a PE=2 SV=1	Q6IQP5	47 kDa	ENO1	0	0	0	0	516050	80010	0	107450	299310
2697	loc407656 protein	FHM_All_PTA_Assem.8021.C1	20 kDa	ENO4	0	0	0	0	0	0	0	1441.5	0
2565	Uncharacterized protein (Fragment) OS=Danio rerio GN=enox1 PE=4 SV=2	F1R1E5	67 kDa	ENOX1	0	0	0	0	0	0	0	0	49619
1635	Uncharacterized protein OS=Danio rerio GN=enpep PE=1 SV=1	B8JIB4	109 kDa	ENPEP	0	0	0	0	0	0	0	5849	0
1856	Ectonucleotide pyrophosphatase/phosphodiesterase 2 OS=Danio rerio GN=enpp2 PE=2 SV=1	Q6PGY9	97 kDa	ENPP2	0	0	0	0	0	13427	0	0	0
247	novel protein with type i phosphodiesterase nucleotide pyrophosphatase domain	c10017/f1p0/1999	37 kDa	ENPP7	0	7723700	0	0	0	11432000	0	0	0
2452	Uncharacterized protein (Fragment) OS=Danio rerio GN=entpd2a.2 PE=3 SV=1	Q6ZM69	50 kDa	ENTPD2	0	0	183120	0	0	0	0	0	0
775	ectonucleoside triphosphate diphosphohydrolase 4	FHM_All_PTA_Assem.20054.C1	9 kDa	ENTPD4	0	92555	0	0	0	28664	0	0	0
1121	Eomesa protein OS=Danio rerio GN=eomesa PE=2 SV=1	Q98TU2	72 kDa	EOMES	0	0	8252.5	107140	0	0	0	0	0
515	Uncharacterized protein OS=Danio rerio GN=ep300a PE=4 SV=1	A0A0R4IPF3	290 kDa	EP300	26901	0	0	0	0	0	0	0	0
2665	helicase srcap isoform x1	Singlet_11181	12 kDa	EP400	0	0	0	0	0	0	0	0	26078
1964	Ectopic P granules protein 5 homolog OS=Danio rerio GN=epg5 PE=3 SV=1	EPG5	287 kDa	EPG5	31027	0	0	0	0	0	0	0	0
1375	ectopic p granules protein 5 homolog isoform x2	FHM_All_PTA_Assem.13574.C1	8 kDa	EPG5	0	0	15958	0	0	0	0	0	0
15	Uncharacterized protein OS=Danio rerio GN=epha2 PE=1 SV=1	E7F533	109 kDa	EPHA2	0	53365	0	0	0	162140	0	287420	36464
1980	Uncharacterized protein OS=Danio rerio GN=epha2a PE=4 SV=1	F1QSD6	109 kDa	Epha2	80169	0	0	0	0	0	0	0	0
1793	Uncharacterized protein OS=Danio rerio GN=epha4l PE=4 SV=1	F1QJD4	110 kDa	EPHA4	0	0	0	0	0	41615	0	0	0
2505	Uncharacterized protein OS=Danio rerio GN=ephb2b PE=4 SV=1	A0A0R4ILA5	45 kDa	EPHB2	0	0	0	0	0	0	0	0	44105
411	ephrin type-b receptor 2 isoform x2	FHM_All_PTA_Assem.16239.C1	42 kDa	EPHB4	0	6791.5	9681.5	0	0	0	0	0	0
2337	Uncharacterized protein (Fragment) OS=Danio rerio GN=ephb4a PE=4 SV=1	A0A0R4INV2	30 kDa	EPHB4	0	0	32750	0	0	0	0	0	0
2730	epoxide hydrolase 1	Singlet_11922_R	6 kDa	EPHX1	0	0	0	0	0	12670	0	0	0
1736	Uncharacterized protein OS=Danio rerio GN=epm2a PE=4 SV=1	A0A0R4IE99	37 kDa	EPM2A	0	0	0	0	0	2652	0	0	0
142	epsin 1	Singlet_4979_R	68 kDa	EPN1	0	0	0	0	0	23975	0	125610	52394
2145	Uncharacterized protein OS=Danio rerio GN=epn3a PE=4 SV=1	E7F2A4	70 kDa	EPN3	0	0	0	24438	0	0	0	0	0
1386	Uncharacterized protein OS=Danio rerio GN=epn3b PE=4 SV=2	E7FAP9	63 kDa	epn3b	0	0	0	0	0	0	0	1205.2	0
195	Uncharacterized protein OS=Danio rerio GN=eppk1 PE=4 SV=1	A0A0R4IND9	549 kDa	EPPK1	0	0	0	0	0	0	0	0	172160
2436	collagen alpha-1 chain	FHM_All_PTA_Assem.5197.C3	34 kDa	EPX	0	0	78211	0	0	0	0	0	0
1755	Uncharacterized protein OS=Danio rerio GN=erap1b PE=1 SV=1	A2BGR0	110 kDa	ERAP1	0	0	0	0	0	306620	0	0	0
489	endoplasmic reticulum aminopeptidase 1 isoform x1	FHM_All_PTA_Assem.24515.C1	108 kDa	ERAP2	0	0	0	0	0	9759.5	0	0	0
2576	epidermal growth factor receptor	FHM_All_PTA_Assem.12557.C1	28 kDa	ERBB3	0	0	0	0	0	0	0	0	5709.5
2420	epidermal growth factor receptor	FHM_All_PTA_Assem.1931.C4	9 kDa	ERBB4	0	0	32838	0	0	0	0	0	0
626	Ercc3 protein OS=Danio rerio GN=ercc3 PE=2 SV=1	B2GSW0	89 kDa	ERCC3	0	0	0	0	0	6928.5	0	0	0
335	dna excision repair protein ercc-6-like 2	FHM_All_PTA_Assem.1603.C1	101 kDa	ERCC6L	0	0	0	31327	0	0	0	0	0
2087	Uncharacterized protein OS=Danio rerio GN=erg PE=4 SV=1	A0A0R4IQ90	47 kDa	ERG	0	0	0	26540	0	0	0	0	0
2747	eri1 protein	FHM_All_PTA_Assem.5306.C1	38 kDa	ERI1	0	0	0	0	0	0	1769	0	0
99	ERI1 exoribonuclease 2 OS=Danio rerio GN=eri2 PE=4 SV=1	A0A0R4ILD6	39 kDa	ERI2	0	0	0	0	0	0	0	99467	0
1324	a chain crystal structure of an activated (thr-	FHM_All_PTA_Assem.12584.C1	121 kDa	ERN1	0	3168	0	0	0	0	0	0	0
1464	ERO1-like protein alpha OS=Danio rerio GN=ero1a PE=1 SV=1	A0A0H2UJM0	53 kDa	ERO1A	0	36969	0	0	0	0	0	0	0
313	erbb receptor feedback inhibitor 1	FHM_All_PTA_Assem.18291.C1	24 kDa	ERRFI1	0	0	0	0	0	0	0	0	24262
42	N-acetyltransferase ESCO2 OS=Danio rerio GN=esco2 PE=2 SV=1	ESCO2	68 kDa	ESCO2	0	0	0	446930	0	14193	0	0	0
1687	endothelial cell-specific molecule 1 isoform x1	FHM_All_PTA_Assem.7345.C1	24 kDa	ESM1	0	0	0	0	0	0	0	30335	0
607	Uncharacterized protein OS=Danio rerio GN=espl1 PE=4 SV=1	E7FDD8	241 kDa	ESPL1	0	0	0	0	0	0	0	0	44461
1048	Zgc:171518 protein OS=Danio rerio GN=etaa1 PE=2 SV=1	A8KB39	72 kDa	ETAA1	0	0	0	1660300	0	0	0	0	0
498	Uncharacterized protein OS=Danio rerio GN=etfdh PE=1 SV=1	Q66I16	69 kDa	ETFDH	0	0	0	0	0	55965	0	0	0
2529	Ethanolamine-phosphate phospho-lyase OS=Danio rerio GN=etnppl PE=2 SV=1	AT2L1	55 kDa	ETNPPL	0	0	0	0	0	0	0	0	17618
1277	Uncharacterized protein OS=Danio rerio GN=evi5b PE=1 SV=2	F1QTH9	93 kDa	EVI5	0	0	0	0	0	0	0	0	135040
1269	Uncharacterized protein OS=Danio rerio GN=evpla PE=1 SV=1	F1Q4X8	229 kDa	EVPL	0	0	0	0	0	0	0	0	111530
1965	Exonuclease V OS=Danio rerio GN=exo5 PE=3 SV=1	EXO5	45 kDa	EXO5	38173	0	0	0	0	0	0	0	0
1673	exo5_danre ame: full=exonuclease v short=exo v	FHM_All_PTA_Assem.17796.C1	23 kDa	EXO5	0	0	0	0	0	0	0	234570	0
2639	exocyst complex component 2	Singlet_50529_R	49 kDa	EXOC2	0	0	0	0	0	0	0	0	109530
94	tumor necrosis factor alpha-induced protein 2	FHM_All_PTA_Assem.8269.C1	87 kDa	EXOC3	0	0	0	33342	0	3369.2	0	27793	0
2216	tumor necrosis factor alpha-induced protein 2	FHM_All_PTA_Assem.20510.C1	98 kDa	EXOC3L2	0	0	0	12608	0	0	0	0	0
903	Uncharacterized protein OS=Danio rerio GN=exoc3l4 PE=4 SV=1	B8JJU3	91 kDa	EXOC3L4	0	0	0	0	0	36968	0	0	0
2293	exocyst complex component 5	c4914/f1p0/3462	32 kDa	EXOC5	0	0	0	45311	0	0	0	0	0
1820	exostoses 1c	FHM_All_PTA_Assem.15178.C1	6 kDa	EXT1	0	0	0	0	0	8582	0	0	0
2079	Uncharacterized protein OS=Danio rerio GN=ext2 PE=4 SV=1	A0A0R4IIG8	84 kDa	EXT2	0	0	0	103560	0	0	0	0	0
1626	Eyes absent homolog OS=Danio rerio GN=eya1 PE=2 SV=1	A8KBN8 (+8)	64 kDa	eya1	0	0	0	0	0	0	0	14781	0
207	f3a protein	FHM_All_PTA_Assem.22865.C1	33 kDa	F3	0	0	9564	0	0	0	0	0	0
2802	f5 protein	FHM_All_PTA_Assem.3337.C3	167 kDa	F5	0	0	0	17057	0	0	0	0	0
1017	Uncharacterized protein OS=Danio rerio GN=wu:fa56d06 PE=4 SV=1	A0A0G2KIJ4	64 kDa	fa56d06	0	0	0	37099	0	0	0	0	0
438	Uncharacterized protein OS=Danio rerio GN=faf1 PE=1 SV=1	B0UXY9	76 kDa	FAF1	0	0	0	0	0	0	0	79327	0
1543	zgc:194819 protein	FHM_All_PTA_Assem.2880.C1	7 kDa	FAF2	0	65685	0	0	0	0	0	0	0
1540	protein fam101b	FHM_All_PTA_Assem.2163.C1	22 kDa	FAM101A	0	38133	0	0	0	0	0	0	0
1301	protein fam110a	FHM_All_PTA_Assem.8339.C1	43 kDa	FAM110B	0	0	0	0	0	0	0	0	79586
2833	uncharacterized protein LOC494057	Singlet_45695	44 kDa	FAM113A	0	0	0	0	0	0	0	0	20824
415	protein noxp20	FHM_All_PTA_Assem.4402.C1	9 kDa	FAM114A1	0	114940	0	55797	0	0	0	0	0
223	Uncharacterized protein OS=Danio rerio GN=fam129ba PE=1 SV=1	A1L1T1	96 kDa	FAM129B	0	21193	0	0	0	0	0	0	0
914	Uncharacterized protein OS=Danio rerio GN=fam13a PE=4 SV=1	E7FAA4	121 kDa	FAM13A	0	0	0	0	0	11417	0	0	0
1294	protein fam13a isoform x3	FHM_All_PTA_Assem.3693.C1	31 kDa	FAM13B	0	0	38761	0	0	0	0	0	9648.5
1830	protein fam160a1	FHM_All_PTA_Assem.24069.C1	65 kDa	FAM160A2	0	0	0	0	0	10088	0	0	0
1538	brca1-a complex subunit abraxas	FHM_All_PTA_Assem.20945.C1	45 kDa	FAM175A	0	7316	0	0	0	0	0	0	0
2029	Uncharacterized protein OS=Danio rerio GN=fam184a PE=4 SV=2	Q5SPS1	134 kDa	FAM184A	3288	0	0	0	0	0	0	0	0
1928	Uncharacterized protein OS=Danio rerio GN=si:dkey-7f3.9 PE=4 SV=1	A0A0R4IZW2	78 kDa	FAM189B	6068.5	0	0	0	0	0	0	0	0
1378	Uncharacterized protein OS=Danio rerio GN=fam193a PE=4 SV=1	A0A0R4ICL0	163 kDa	FAM193A	0	0	0	0	0	0	0	38125	0
448	Uncharacterized protein (Fragment) OS=Danio rerio GN=fam208b PE=4 SV=1	F1QAP0	136 kDa	FAM208B	0	0	0	0	0	0	0	4659.5	0
309	glycosaminoglycan xylosylkinase isoform x1	FHM_All_PTA_Assem.18256.C1	19 kDa	FAM20B	0	0	0	0	0	0	0	0	89859
1817	extracellular serine threonine protein kinase fam20c	FHM_All_PTA_Assem.14162.C1	14 kDa	FAM20B	0	0	0	0	0	123690	0	0	0
93	PREDICTED: uncharacterized protein fam217b isoform X1	Singlet_34978	15 kDa	FAM217B	0	26584	0	2996000	0	0	0	0	11756
185	itfg3	gi|72761323	25 kDa	FAM234A	0	0	0	0	0	0	0	3888.3	0
2677	protein fam3d	FHM_All_PTA_Assem.3059.C1	29 kDa	FAM3C	0	9488	0	0	0	0	0	0	0
948	protein fam46c	FHM_All_PTA_Assem.5661.C1	45 kDa	FAM46C	0	0	0	0	0	5172	0	0	136690
2413	protein fam78b	FHM_All_PTA_Assem.14718.C1	27 kDa	FAM78B	0	0	901040	0	0	0	0	0	0
1611	Uncharacterized protein OS=Danio rerio GN=fam83fb PE=4 SV=1	A0A0R4IIC5	50 kDa	FAM83F	0	0	0	0	0	0	0	43228	0
1495	Uncharacterized protein OS=Danio rerio GN=si:dkey-27o4.1 PE=4 SV=1	E7F4B5	183 kDa	FAM83G	0	58652	0	0	0	0	0	0	0
1352	Uncharacterized protein OS=Danio rerio GN=fam83hb PE=4 SV=1	G1K2R9	132 kDa	FAM83H	0	0	0	9046	0	20692	0	0	0
664	Uncharacterized protein OS=Danio rerio GN=fanci PE=1 SV=1	F1R3B9	148 kDa	FANCI	2758.5	0	0	0	0	0	0	0	0
2498	Uncharacterized protein OS=Danio rerio GN=far1 PE=4 SV=1	A0A0R4ICF6	49 kDa	FAR1	0	0	0	0	0	0	0	0	30056
2366	Uncharacterized protein OS=Danio rerio GN=farp1 PE=1 SV=1	B8JHS0	90 kDa	FARP1	0	0	229960	0	0	0	0	0	0
1612	Uncharacterized protein OS=Danio rerio GN=fastkd3 PE=4 SV=1	A0A0R4IJX1	73 kDa	FASTKD3	0	0	0	0	0	0	0	3615.5	0
672	Uncharacterized protein OS=Danio rerio GN=fat2 PE=4 SV=1	E7FB42	480 kDa	FAT2	7014	0	0	0	0	0	0	0	0
2637	protocadherin fat 2	Singlet_44120	14 kDa	FAT2	0	0	0	0	0	0	0	0	29919
1079	Uncharacterized protein OS=Danio rerio GN=fat3a PE=4 SV=2	F1QA09	497 kDa	FAT3	0	0	27071	126870	0	0	0	0	0
902	Fibrillin 2 OS=Danio rerio GN=fbn2b PE=2 SV=1	B6CS38	310 kDa	FBN2	0	0	0	0	0	18022	0	0	0
621	-bisphosphatase 1a	gi|73739814	12 kDa	FBP1	0	0	0	0	0	0	0	0	16522
1195	f-box lrr-repeat protein 6	FHM_All_PTA_Assem.10356.C1	44 kDa	FBXL6	0	46683000	9247300	0	0	0	0	0	0
2106	Uncharacterized protein OS=Danio rerio GN=zgc:161973 PE=2 SV=1	A3KNG1	57 kDa	FBXO15	0	0	0	3905	0	0	0	0	0
530	f-box only protein 28	FHM_All_PTA_Assem.4011.C1	46 kDa	FBXO28	104590	0	0	0	0	0	0	0	0
2119	Uncharacterized protein (Fragment) OS=Danio rerio GN=fbxo4 PE=4 SV=1	A8Y5U0	41 kDa	FBXO4	0	0	0	82591	0	0	0	0	0
2389	Uncharacterized protein OS=Danio rerio GN=fbxo43 PE=4 SV=1	F1QE49	62 kDa	FBXO43	0	0	76706	0	0	0	0	0	0
1772	Uncharacterized protein OS=Danio rerio GN=si:dkey-104e13.1 PE=4 SV=1	B7ZDC8	61 kDa	FBXW7	0	0	0	0	0	29865	0	0	0
492	fch and double sh3 domains protein 2 isoform x1	FHM_All_PTA_Assem.5469.C2	27 kDa	FCHSD2	0	0	0	128660	0	54083	0	97466	0
1796	Protein fem-1 homolog A OS=Danio rerio GN=fem1a PE=4 SV=1	F1QQE0	48 kDa	FEM1A	0	0	0	0	0	8624.5	0	0	0
2102	Tyrosine-protein kinase OS=Danio rerio GN=fer PE=3 SV=1	A2CES6	97 kDa	FER	0	0	0	26288	0	0	0	0	0
420	Faciogenital dysplasia protein OS=Danio rerio GN=fgd PE=2 SV=1	O93504	71 kDa	FGD3	0	74594	0	45889	0	0	0	35194	0
464	Uncharacterized protein OS=Danio rerio GN=fgd4a PE=4 SV=1	A0A0R4ILP5	97 kDa	FGD4	0	0	0	0	0	25109	0	0	0
2000	and ph domain-containing protein 5-like isoform x1	FHM_All_PTA_Assem.18180.C1	45 kDa	FGD5	32480	0	0	0	0	0	0	0	0
2701	Fibroblast growth factor receptor OS=Danio rerio GN=fgfr1a PE=3 SV=1	A0A0H2UKE7	91 kDa	FGFR1	0	0	0	0	0	0	0	0	455520
270	Fibroblast growth factor receptor OS=Danio rerio GN=fgfr3 PE=3 SV=2	F1QPA0	90 kDa	FGFR3	0	0	0	0	0	130930	0	0	0
2770	fibroblast growth factor receptor 4	Singlet_722	6 kDa	FGFR4	0	19904	0	0	0	0	0	0	0
699	FGGY carbohydrate kinase domain-containing protein (Fragment) OS=Danio rerio GN=fggy PE=1 SV=1	F8W3I0	43 kDa	FGGY	0	0	71874	0	0	0	0	8917.9	0
272	angiopoietin 1	FHM_All_PTA_Assem.1808.C1	33 kDa	FGL2	0	0	0	0	0	96322	0	0	0
1096	centrosomal protein of 170 kda isoform x4	FHM_All_PTA_Assem.12004.C2	101 kDa	FHAD1	0	0	0	48467	0	0	0	0	0
559	Uncharacterized protein OS=Danio rerio GN=fhdc4 PE=4 SV=1	E7F7A1	85 kDa	FHDC1	0	0	0	30527	0	0	0	0	0
2285	fh1 fh2 domain-containing protein 3 isoform x1	Singlet_8089	15 kDa	FHOD1	0	0	0	6280.5	0	0	0	0	0
1155	Uncharacterized protein OS=Danio rerio GN=filip1a PE=4 SV=1	A0A0R4IP60	132 kDa	FILIP1	0	0	27914	0	0	0	0	0	0
1701	peptidyl-prolyl cis-trans isomerase fkbp10 isoform x1	Singlet_40186	22 kDa	FKBP10	0	0	0	0	0	0	0	119770	0
96	Uncharacterized protein OS=Danio rerio GN=flna PE=1 SV=1	E9QI62	273 kDa	FLNA	0	0	362140	0	0	9698.5	0	0	0
2144	Uncharacterized protein OS=Danio rerio GN=flt3 PE=3 SV=1	E7F1P1	109 kDa	FLT3	0	0	0	67503	0	0	0	0	0
823	Uncharacterized protein OS=Danio rerio GN=fn1a PE=1 SV=1	B0S602	272 kDa	FN1	0	0	0	0	120050	0	0	10473	0
2685	MGC174333 protein OS=Danio rerio GN=fn3krp PE=1 SV=1	A8KBX3	34 kDa	FN3KRP	0	0	0	0	0	0	0	0	183690
851	Uncharacterized protein OS=Danio rerio GN=fndc1 PE=4 SV=1	F1R5Z2	180 kDa	FNDC1	0	0	0	0	0	0	0	12122	0
855	fibronectin type iii domain-containing protein 3b	FHM_All_PTA_Assem.11329.C1	28 kDa	FNDC3B	0	0	0	54351	0	0	0	0	0
1668	protein fosb isoform x2	FHM_All_PTA_Assem.14336.C1	25 kDa	FOSB	0	0	0	0	0	0	0	21504	0
1246	Forkhead box e3 OS=Danio rerio GN=foxe3 PE=2 SV=1	A0ES87	46 kDa	FOXE3	0	0	0	0	0	0	0	0	51445
1214	forkhead box protein k2	FHM_All_PTA_Assem.7612.C1	47 kDa	FOXK2	0	0	127890	0	0	0	0	0	0
1548	forkhead box protein n3 isoform x1	FHM_All_PTA_Assem.7466.C1	44 kDa	FOXN2	0	36315	0	0	0	0	0	0	0
551	Forkhead box P1b OS=Danio rerio GN=foxp1b PE=1 SV=1	B3DJD6	74 kDa	FOXP1	0	0	0	1314700	0	0	0	0	0
2254	Uncharacterized protein (Fragment) OS=Danio rerio GN=foxp2 PE=4 SV=1	H0WF45	19 kDa	FOXP2	0	0	0	2030	0	0	0	0	0
355	Zgc:110694 protein OS=Danio rerio GN=fpgt PE=2 SV=1	A9JRV4	64 kDa	Fpgt	0	41229	0	0	0	0	0	0	0
540	Uncharacterized protein OS=Danio rerio GN=frem2b PE=4 SV=1	A0A0R4IH07	347 kDa	FREM2	0	0	0	409350	0	0	0	0	0
684	Uncharacterized protein OS=Danio rerio GN=si:ch211-220f12.1 PE=4 SV=1	A2CGB3	111 kDa	FRMD4A	0	15924	0	0	0	0	0	0	53512
40	protein furry homolog isoform x8	FHM_All_PTA_Assem.18016.C1	11 kDa	FRY	4398	0	0	37223	0	16130	0	0	27971
1665	e3 ubiquitin-protein ligase midline-1 isoform x1	FHM_All_PTA_Assem.13103.C1	29 kDa	FSD1	0	0	0	0	0	0	0	8391.5	0
725	Fibrous sheath-interacting protein 1 OS=Danio rerio GN=fsip1 PE=2 SV=1	FSIP1	43 kDa	FSIP1	0	0	0	0	0	0	11587	0	0
2538	Zgc:194457 protein OS=Danio rerio GN=ft2 PE=2 SV=1	B3DJZ1	46 kDa	ft2	0	0	0	0	0	0	0	0	7653
1969	Uncharacterized protein OS=Danio rerio GN=ftr06 PE=4 SV=2	F1Q9G1	63 kDa	ftr06	134910	0	0	0	0	0	0	0	0
2331	Uncharacterized protein OS=Danio rerio GN=ftr09 PE=4 SV=1	A0A0R4IH92	39 kDa	ftr09	0	0	69007	0	0	0	0	0	0
2390	Uncharacterized protein OS=Danio rerio GN=ftr57 PE=4 SV=2	F1QFD3	63 kDa	ftr57	0	0	50218	0	0	0	0	0	0
473	Uncharacterized protein OS=Danio rerio GN=ftr58 PE=4 SV=1	E7F4P5	63 kDa	ftr58	26207	0	0	0	0	0	0	0	0
2696	Uncharacterized protein OS=Danio rerio GN=fuk PE=3 SV=2	F1RC65	117 kDa	fuk	0	0	0	0	0	0	0	2017.4	0
883	Novel protein OS=Danio rerio GN=fxyd1 PE=4 SV=1	A8DZH1	10 kDa	fxyd1	115580	0	0	0	0	0	0	0	0
671	frizzled homolog 10	FHM_All_PTA_Assem.15811.C1	35 kDa	FZD9	4946.2	0	0	0	0	0	0	0	0
1564	Gabpa protein (Fragment) OS=Danio rerio GN=gabpa PE=2 SV=1	Q7ZU34	53 kDa	GABPA	0	7098	0	0	0	0	0	0	0
1422	gamma-aminobutyric acid receptor subunit alpha-5 isoform x1	FHM_All_PTA_Assem.18946.C1	15 kDa	GABRA5	0	0	0	0	0	0	0	2244	0
779	gamma-aminobutyric acid receptor subunit alpha-5 isoform x1	FHM_All_PTA_Assem.2585.C3	10 kDa	GABRA6	0	23174	0	0	0	0	0	0	0
1759	GABA receptor alpha 6 subunit (Fragment) OS=Danio rerio GN=gabra6b PE=2 SV=1	A5H9T4	16 kDa	GABRA6	0	0	0	0	0	50692	0	0	0
1405	Uncharacterized protein (Fragment) OS=Danio rerio GN=gabrb4 PE=4 SV=1	F1QZ46	24 kDa	gabrb4	0	0	0	0	0	18983	0	0	0
2053	Uncharacterized protein OS=Danio rerio GN=LOC100330554 PE=3 SV=1	A0A0G2KMP0	55 kDa	GABRR1	0	0	0	7804	0	0	0	0	0
1613	Uncharacterized protein OS=Danio rerio GN=gabrr3b PE=4 SV=1	A0A0R4IL38	30 kDa	GABRR3	0	0	0	0	0	0	0	45906	0
718	Uncharacterized protein OS=Danio rerio GN=gad2 PE=1 SV=1	F1R9E8	65 kDa	GAD2	0	0	0	0	0	0	3621	0	0
2035	galanin peptides isoform x1	Singlet_31763	11 kDa	GAL	555950	0	0	0	0	0	0	0	0
1968	Uncharacterized protein (Fragment) OS=Danio rerio GN=gale PE=1 SV=1	F1Q8J5	16 kDa	GALE	80664	0	0	0	0	0	0	0	0
2736	Uncharacterized protein OS=Danio rerio GN=galnt13 PE=4 SV=1	A0A0R4II87	67 kDa	GALNT13	0	0	0	2422	0	0	0	0	0
717	Uncharacterized protein (Fragment) OS=Danio rerio GN=gars PE=1 SV=1	F1QUV7	86 kDa	GARS	0	0	0	0	0	0	26768	0	0
2825	growth arrest-specific protein 7	FHM_All_PTA_Assem.17236.C1	42 kDa	GAS7	0	0	0	0	0	0	0	0	111640
926	Uncharacterized protein OS=Danio rerio GN=gas8 PE=1 SV=1	F1QNW4	57 kDa	GAS8	0	0	0	0	0	5970	0	0	0
1328	Uncharacterized protein OS=Danio rerio GN=gatad2b PE=4 SV=1	A0A0R4IB30	69 kDa	GATAD2B	0	0	0	0	0	0	0	21948	0
289	glutamyl-trna amidotransferase subunit mitochondrial	FHM_All_PTA_Assem.3171.C2	45 kDa	GATB	0	0	0	70969	0	0	0	0	10348
651	Uncharacterized protein OS=Danio rerio GN=gbp2 PE=1 SV=1	E9QF26	71 kDa	GBP6	0	0	0	0	0	0	0	18593	0
2451	Gcat protein (Fragment) OS=Danio rerio GN=gcat PE=2 SV=1	Q6NWC4	50 kDa	GCAT	0	0	4566.5	0	0	0	0	0	0
2202	Uncharacterized protein OS=Danio rerio GN=gcgrb PE=4 SV=2	F1RCQ6	58 kDa	GCGR	0	0	0	9092.5	0	0	0	0	0
1311	protein dvr-1 isoform x1	c9750/f2p1/1485	40 kDa	GDF15	0	0	0	0	0	0	0	0	15477
2447	Growth differentiation factor 9 OS=Danio rerio GN=gdf9 PE=2 SV=1	Q32PR5	49 kDa	GDF9	0	0	27916	0	0	0	0	0	0
1076	Elongation factor G, mitochondrial OS=Danio rerio GN=gfm1 PE=2 SV=1	EFGM	83 kDa	GFM1	0	0	0	24854	0	0	0	0	0
1108	loc553228 protein	FHM_All_PTA_Assem.6660.C1	36 kDa	GGH	0	0	0	1246500	0	0	0	0	0
1179	Uncharacterized protein (Fragment) OS=Danio rerio GN=ggnbp2 PE=4 SV=1	F1Q4P6	40 kDa	GGNBP2	0	0	32238	0	0	0	0	0	0
2150	Uncharacterized protein OS=Danio rerio GN=ggt1b PE=4 SV=2	E7F5X6	61 kDa	GGT1	0	0	0	39845	0	0	0	0	0
1504	Uncharacterized protein OS=Danio rerio GN=ggt5 PE=1 SV=1	E7FFJ7	60 kDa	GGT5	0	182660	0	0	0	0	0	0	0
1523	Gig2-like protein DreG OS=Danio rerio GN=gig2g PE=2 SV=1	F2WZ31	17 kDa	gig2g	0	29642	0	0	0	0	0	0	0
2792	connexin	FHM_All_PTA_Assem.10328.C1	14 kDa	GJB2	0	0	0	97596	0	0	0	0	0
1216	Putative glycerol kinase 5 OS=Danio rerio GN=gk5 PE=2 SV=1	GLPK5	56 kDa	GK5	0	0	75954	0	0	11463	0	0	0
605	GLI-Kruppel family member GLI2a OS=Danio rerio GN=gli2a PE=2 SV=1	B0S6T1	157 kDa	GLI2	0	0	0	0	0	0	0	0	75094
2500	Uncharacterized protein OS=Danio rerio GN=glis2b PE=4 SV=1	A0A0R4IE83	52 kDa	GLIS2	0	0	0	0	0	0	0	0	1530500
2278	zic family member 6	Singlet_3897	7 kDa	GLIS2	0	0	0	3806.5	0	0	0	0	0
200	glutaminase liver mitochondrial-like	FHM_All_PTA_Assem.21941.C1	15 kDa	GLS2	0	71597	152280	0	0	20010	0	0	0
251	Glutaminase OS=Edwardsiella ictaluri GN=glsA PE=3 SV=1	A0A0J7JIG7	34 kDa	glsA	0	0	0	241830	0	161450	0	312700	0
138	Uncharacterized protein OS=Danio rerio GN=gltscr1l PE=4 SV=2	E7F8Y0	88 kDa	GLTSCR1L	0	0	0	0	0	72433	0	103400	0
784	glioma tumor suppressor candidate region gene 2 protein	FHM_All_PTA_Assem.423.C1	53 kDa	GLTSCR2	0	41361	0	0	0	0	0	0	0
1447	glucocorticoid modulatory element-binding protein 1 isoform x1	FHM_All_PTA_Assem.15350.C1	54 kDa	GMEB1	0	0	0	0	0	0	3119	0	0
1839	gnl3 partial	FHM_All_PTA_Assem.6028.C2	6 kDa	GNL3	0	0	0	0	0	25123	0	0	0
1754	Golgin97 OS=Danio rerio GN=golga1 PE=2 SV=1	A1IH01	99 kDa	GOLGA1	0	0	0	0	0	17295	0	0	0
771	golgin subfamily a member 3 isoform x2	FHM_All_PTA_Assem.11968.C1	12 kDa	GOLGA3	0	54348	0	0	0	0	0	0	0
2711	golgin subfamily a member 4 isoform x2	FHM_All_PTA_Assem.2522.C1	17 kDa	GOLGA4	0	0	0	0	0	0	0	0	3259.5
1474	Uncharacterized protein OS=Danio rerio GN=golga7bb PE=4 SV=1	A0A0R4IIW3	18 kDa	GOLGA7B	0	2537.5	0	0	0	0	0	0	0
668	Uncharacterized protein OS=Danio rerio GN=golgb1 PE=4 SV=1	F1QMB4	387 kDa	GOLGB1	0	0	0	2149.5	0	0	0	0	0
2099	Uncharacterized protein OS=Danio rerio GN=golph3 PE=1 SV=1	A2BGG0	29 kDa	GOLPH3	0	0	0	34767	0	0	0	0	0
2762	rab6-interacting golgin	FHM_All_PTA_Assem.9112.C1	38 kDa	GORAB	0	0	0	0	0	0	0	11786	0
2740	golgi reassembly-stacking protein 1 isoform x1	Singlet_35452	31 kDa	GORASP1	0	0	0	0	0	34159	0	0	0
1045	LOC565404 protein (Fragment) OS=Danio rerio GN=gpatch8 PE=2 SV=1	A4QP17	73 kDa	GPATCH8	0	0	0	154620	0	0	0	0	261060
2426	gpn-loop gtpase 2	FHM_All_PTA_Assem.23479.C1	12 kDa	GPN1	0	0	380240	0	0	0	0	0	0
2539	Similar to Probable G-protein coupled receptor 160 OS=Danio rerio GN=gpr160 PE=2 SV=1	B3DKA6	34 kDa	GPR160	0	0	0	0	0	0	0	0	54233
349	Uncharacterized protein OS=Danio rerio GN=si:ch211-156l18.8 PE=4 SV=1	A0A0R4IF44	201 kDa	GPR179	0	0	0	0	0	0	0	55280	104560
1304	Uncharacterized protein OS=Danio rerio GN=gpr37b PE=4 SV=2	Q5RGR7	68 kDa	GPR37	0	0	0	0	0	0	0	0	104320
2508	Uncharacterized protein OS=Danio rerio GN=gpr39 PE=4 SV=1	A0A0R4IR74	49 kDa	GPR39	0	0	0	0	0	0	0	0	7268.5
694	Uncharacterized protein OS=Danio rerio GN=si:dkeyp-123h10.2 PE=4 SV=1	B8A5Y8	64 kDa	GPRIN3	0	0	0	0	0	0	0	1888.1	0
1535	g-protein-signaling modulator 2 isoform x1	FHM_All_PTA_Assem.20159.C1	43 kDa	GPSM2	0	12035	0	0	0	0	0	0	0
1177	Uncharacterized protein OS=Danio rerio GN=gramd1ba PE=4 SV=2	E7FEJ6	85 kDa	GRAMD1B	0	0	316800	0	0	0	0	0	0
1952	Uncharacterized protein OS=Danio rerio GN=si:ch73-93k15.2 PE=4 SV=1	E7F236	79 kDa	GRAMD1C	4095.5	0	0	0	0	0	0	0	0
1509	Uncharacterized protein OS=Danio rerio GN=gramd4a PE=4 SV=2	F1QAC3	60 kDa	GRAMD4	0	12370	0	0	0	0	0	0	0
2769	Uncharacterized protein (Fragment) OS=Danio rerio GN=grb10b PE=4 SV=1	F1QSC3	66 kDa	GRB10	829270	0	0	0	0	0	0	0	0
1524	Uncharacterized protein OS=Danio rerio GN=grb10a PE=4 SV=1	F6NNM8	68 kDa	GRB10	0	22499	0	0	0	0	0	0	0
447	Uncharacterized protein OS=Danio rerio GN=greb1 PE=1 SV=2	F1QAG4	205 kDa	GREB1	0	0	0	0	0	0	0	0	0
1960	Uncharacterized protein OS=Danio rerio GN=grhl1 PE=4 SV=1	E7FCE3	70 kDa	GRHL1	14220	0	0	0	0	0	0	0	0
595	glyoxylate reductase hydroxypyruvate reductase	FHM_All_PTA_Assem.2689.C3	35 kDa	GRHPR	0	0	82583	0	0	0	0	0	0
1857	Novel protein similar to human glyoxylate reductase/hydroxypyruvate reductase (GRHPR) OS=Danio rerio GN=grhpra PE=1 SV=1	Q7SZY8	35 kDa	GRHPR	0	0	0	0	0	20374	0	0	0
1944	Glutamate receptor, ionotropic, AMPA 1a OS=Danio rerio GN=gria1a PE=2 SV=1	B3DGS8	102 kDa	GRIA1	20407	0	0	0	0	0	0	0	0
827	Glutamate receptor, ionotropic, AMPA 4b OS=Danio rerio GN=gria4b PE=2 SV=1	B3DH33	101 kDa	GRIA4	0	0	0	0	0	0	0	57213	0
2289	Uncharacterized protein (Fragment) OS=Danio rerio GN=grik1b PE=4 SV=1	X1WEQ0	95 kDa	GRIK1	0	0	0	229190	0	0	0	0	0
1741	Uncharacterized protein OS=Danio rerio GN=grin1b PE=4 SV=1	A0A0R4IGA0	103 kDa	GRIN1	0	0	0	0	0	143040	0	0	0
798	Uncharacterized protein OS=Danio rerio GN=grin3bb PE=4 SV=1	A0A0R4IXP7	87 kDa	GRIN2B	0	0	0	0	0	1893.9	0	0	0
1061	Uncharacterized protein OS=Danio rerio GN=grin2db PE=4 SV=2	E7F3Z4	113 kDa	GRIN2D	0	0	0	56053	0	0	0	0	52952
1379	Si:dkey-154b17.1 protein (Fragment) OS=Danio rerio GN=grin2da PE=2 SV=1	Q5BLC6	61 kDa	GRIN2D	0	0	0	32116	0	0	0	0	0
507	grip1-associated protein 1 isoform x1	c4767/f1p0/1373	23 kDa	GRIPAP1	0	0	89029	0	0	13920	0	0	0
861	g-protein-coupled receptor kinase 7a	FHM_All_PTA_Assem.20091.C1	24 kDa	GRK4	0	0	0	0	0	0	0	6960	0
1566	Granulin-A OS=Danio rerio GN=grna PE=2 SV=3	Q8QGN9	93 kDa	GRN	0	21167	0	0	0	0	0	0	0
1493	Uncharacterized protein OS=Danio rerio GN=grpel2 PE=3 SV=1	E7F0C3	24 kDa	GRPEL2	0	8589.5	0	0	0	0	0	0	0
2041	gamma-secretase-activating protein isoform x2	Singlet_4981_R	25 kDa	Gsap	2754	0	0	0	0	0	0	0	0
2808	Genetic suppressor element 1 OS=Danio rerio GN=gse1 PE=4 SV=1	A0A0R4I9I7	221 kDa	GSE1	0	0	0	12557	0	0	0	0	0
1160	Uncharacterized protein OS=Danio rerio GN=gsna PE=4 SV=1	A0A0R4IZW1	81 kDa	GSN	0	0	178480	0	0	0	0	0	0
2214	glutathione synthetase	FHM_All_PTA_Assem.1635.C1	53 kDa	GSS	0	0	0	385130	0	0	0	0	0
1624	Glutathione S-transferase OS=Danio rerio GN=gsta.2 PE=2 SV=1	A7E2P6	25 kDa	GSTA2	0	0	0	0	0	0	0	25503	0
2330	Uncharacterized protein OS=Danio rerio GN=zgc:136861 PE=4 SV=1	A0A0R4IFG7	25 kDa	GSTK1	0	0	400840	0	0	0	0	0	0
2853	Uncharacterized protein OS=Danio rerio GN=gstm.3 PE=1 SV=1	B8JIS5	26 kDa	GSTM3	0	5242	0	0	0	0	0	0	0
889	Uncharacterized protein OS=Danio rerio GN=gtpbp1 PE=4 SV=1	A0A0R4IG02	73 kDa	GTPBP1	0	0	0	0	0	12658	0	0	0
730	guanylate cyclase soluble subunit beta-1	Singlet_40574	33 kDa	GUCY1B3	0	0	0	0	0	0	19375	0	0
280	leucine-rich repeat and guanylate kinase domain-containing protein isoform x1	FHM_All_PTA_Assem.7224.C3	81 kDa	GUK1	21337	0	0	0	0	0	0	0	0
1207	glycogen synthase 2	FHM_All_PTA_Assem.22046.C1	28 kDa	GYS2	0	0	55557	0	0	0	0	0	0
2231	histone h2a-like	FHM_All_PTA_Assem.4387.C2	8 kDa	H2AFV	0	0	0	84068	0	0	0	0	0
987	Uncharacterized protein OS=Danio rerio GN=h6pd PE=4 SV=1	E7FGT2	90 kDa	H6PD	71874	0	0	0	0	0	0	0	48883
1596	Uncharacterized protein OS=Danio rerio GN=ptpla PE=4 SV=1	A0A0G2L0Q2	28 kDa	HACD3	0	0	0	0	0	0	0	12096	0
2424	trifunctional enzyme subunit mitochondrial	FHM_All_PTA_Assem.2328.C5	22 kDa	HADHB	0	0	4589	0	0	0	0	0	0
2733	Histone acetyltransferase 1 OS=Danio rerio GN=hat1 PE=1 SV=1	Q66HU5	48 kDa	HAT1	16350	0	0	0	0	0	0	0	0
2270	Zgc:92661 OS=Danio rerio GN=haus4 PE=2 SV=1	Q6DH37	42 kDa	HAUS4	0	0	0	31150	0	0	0	0	0
912	Uncharacterized protein OS=Danio rerio GN=hcn4l PE=4 SV=1	E7F3Z3	131 kDa	HCN4	0	0	0	0	0	39632	0	0	0
1576	histone deacetylase 11	c17156/f1p0/1654	8 kDa	HDAC11	0	66029	0	0	0	0	0	0	0
2882	Uncharacterized protein OS=Danio rerio GN=hdac12 PE=4 SV=1	X1WCM6	41 kDa	hdac12	0	0	0	0	0	37776	0	0	0
1022	HEAT repeat-containing protein 1 OS=Danio rerio GN=heatr1 PE=4 SV=1	A0A0R4IAU8	242 kDa	HEATR1	0	0	0	5681.5	0	0	0	0	17419
1338	HEAT repeat-containing protein 5A OS=Danio rerio GN=heatr5a PE=1 SV=1	E7F1I7	221 kDa	HEATR5A	0	0	0	0	0	0	0	0	3817.5
112	Cluster of Uncharacterized protein (Fragment) OS=Danio rerio GN=si:ch211-188f17.1 PE=4 SV=1 (A0A0R4ICG6_DANRE)	A0A0R4ICG6 [2]	84 kDa	hecw2	0	0	0	0	0	0	0	0	27989
2033	Putative uncharacterized protein YF-30 OS=Danio rerio GN=hes6 PE=2 SV=1	Q7T2V8	25 kDa	HES6	31923	0	0	0	0	0	0	0	0
2535	Hairy/enhancer-of-split-related with YRPW motif protein 1 OS=Danio rerio GN=hey1 PE=2 SV=1	B2GNV6	34 kDa	HEY1	0	0	0	0	0	0	0	0	60944
1266	Uncharacterized protein OS=Danio rerio GN=hhipl2 PE=4 SV=1	E7FH52	99 kDa	HHIPL2	0	0	0	0	0	0	0	0	70133
1822	single-minded homolog 2	FHM_All_PTA_Assem.1759.C1	85 kDa	HIF1A	0	0	0	0	0	164260	0	0	0
377	coiled-coil domain-containing protein 62	FHM_All_PTA_Assem.1612.C1	29 kDa	HIP1R	0	0	93622	0	0	0	0	0	0
2873	Uncharacterized protein OS=Danio rerio GN=hipk1a PE=4 SV=1	E7F544	123 kDa	HIPK1	0	5138.5	0	0	0	0	0	0	0
649	Uncharacterized protein OS=Danio rerio GN=zgc:163061 PE=1 SV=1	A4QN90	12 kDa	HIST1H1T	0	0	0	54664	0	0	0	0	0
1270	Uncharacterized protein OS=Danio rerio GN=hivep2a PE=4 SV=2	F1Q5D6	253 kDa	HIVEP2	0	0	0	0	0	0	0	0	27109
1381	Uncharacterized protein OS=Danio rerio GN=LOC100536055 PE=4 SV=2	F1RDL5	200 kDa	HIVEP2	0	0	0	0	0	5958	0	0	0
1651	Uncharacterized protein OS=Danio rerio GN=hivep3b PE=4 SV=2	F1QA26	160 kDa	HIVEP3	0	0	0	0	0	0	0	46752	0
2689	Uncharacterized protein OS=Danio rerio GN=hk1 PE=4 SV=1	A0A0R4IJT7	103 kDa	HK1	0	101460	0	0	0	0	0	0	0
666	Uncharacterized protein OS=Danio rerio GN=hmcn2 PE=1 SV=2	E7F3V2	455 kDa	Hmcn2	0	0	0	0	0	0	0	0	134450
1915	Uncharacterized protein OS=Danio rerio GN=hmgcrb PE=4 SV=1	A0A0R4IFH5	91 kDa	HMGCR	5554	0	0	0	0	0	0	0	0
1842	high-mobility group box 1	FHM_All_PTA_Assem.629.C1	50 kDa	HMGXB4	0	0	0	0	0	50207	0	0	0
2794	rho gtpase-activating protein 29 isoform x1	FHM_All_PTA_Assem.1826.C1	133 kDa	HMHA1	0	0	0	0	0	0	0	12318	0
1536	heme oxygenase 2	FHM_All_PTA_Assem.20194.C1	31 kDa	HMOX1	0	10097	0	0	0	0	0	0	0
998	nk3 homeobox 2	FHM_All_PTA_Assem.14781.C1	12 kDa	HMX3	16744	0	0	0	0	0	0	0	37187
413	hnf1 homeobox a	FHM_All_PTA_Assem.376.C1	59 kDa	HNF1B	0	56927	0	0	0	0	0	0	0
617	hnf4a protein	FHM_All_PTA_Assem.7274.C2	38 kDa	HNF4G	0	0	0	0	0	0	0	0	50320
2081	Uncharacterized protein OS=Danio rerio GN=hnf4g PE=4 SV=1	A0A0R4IJK6	50 kDa	HNF4G	0	0	0	145970	0	0	0	0	0
847	Uncharacterized protein OS=Danio rerio GN=hnrnpa0l PE=4 SV=1	F1QSF5	86 kDa	hnrnpa0l	0	0	0	0	0	0	0	58576	0
2239	heterogeneous nuclear ribonucleoprotein c isoform x5	FHM_All_PTA_Assem.6605.C1	34 kDa	HNRNPC	0	0	0	24985	0	0	0	0	0
656	expression factor 2	gi|73504580	31 kDa	HNRNPM	0	0	94826	0	0	0	0	0	0
869	Homeobox protein Hox-B10a OS=Danio rerio GN=hoxb10a PE=2 SV=2	HXBAA	32 kDa	hox10a	0	0	0	0	0	0	0	32911	0
1041	Homeobox protein Hox-C13a OS=Danio rerio GN=hoxc13a PE=4 SV=1	A2BGD2	35 kDa	HOXC13	0	0	0	52575	0	0	0	0	14589
281	Homeobox protein Hox-C6b OS=Danio rerio GN=hoxc6b PE=4 SV=1	A0A0R4IKQ2	26 kDa	HOXC6	0	0	0	128580	0	0	0	0	0
1988	hermansky-pudlak syndrome 3 protein	FHM_All_PTA_Assem.10745.C1	54 kDa	HPS3	19511	0	0	0	0	0	0	0	0
1215	hpx protein	FHM_All_PTA_Assem.964.CB1	49 kDa	HPX	0	0	4134	0	0	0	0	0	0
613	Uncharacterized protein OS=Danio rerio GN=hrh1 PE=4 SV=1	F6NWF1	61 kDa	HRH1	0	0	0	0	0	0	0	0	124170
1729	Uncharacterized protein OS=Danio rerio GN=hs3st3b1a PE=4 SV=1	A0A0R4IA17	30 kDa	HS3ST3B1	0	0	0	0	0	26771	0	0	0
1930	Sulfotransferase OS=Danio rerio GN=hs3st3b1b PE=2 SV=1	A0MGY9	45 kDa	hs3st3b1b	17911	0	0	0	0	0	0	0	0
2744	17-beta hydroxysteroid dehydrogenase OS=Danio rerio GN=hsd17b1 PE=2 SV=1	Q7T2J0	33 kDa	HSD17B1	0	0	0	28473	0	0	0	0	0
1342	3-keto-steroid reductase	c6748/f1p0/1525	17 kDa	HSD17B7	0	0	0	0	0	0	10906	0	0
1702	heat shock factor protein 1-like	Singlet_40824	16 kDa	HSF2	0	0	0	0	0	0	0	25718	0
1312	shock transcription factor 5	gi|73631630	8 kDa	HSF5	0	0	0	0	0	0	0	0	51876
2039	heat shock 70 kda protein 12a	Singlet_38141	21 kDa	HSPA12A	38060	0	0	0	0	0	0	0	0
1049	Heparan sulfate proteoglycan 2 domain V/endorepellin (Fragment) OS=Danio rerio GN=hspg2 PE=2 SV=1	B0LVF1	71 kDa	HSPG2	0	0	0	27543	0	0	0	0	0
1486	Htra1 protein OS=Danio rerio GN=htra1a PE=2 SV=1	B2GT42	51 kDa	HTRA1	0	7939.5	0	0	0	0	0	0	0
2549	Uncharacterized protein OS=Danio rerio GN=huwe1 PE=1 SV=2	E7F8Q5	279 kDa	HUWE1	0	0	0	0	0	0	0	0	7145
2402	hydrocephalus-inducing protein homolog isoform x1	FHM_All_PTA_Assem.10924.C1	21 kDa	HYDIN	0	0	488510	0	0	0	0	0	0
565	Uncharacterized protein (Fragment) OS=Danio rerio GN=hykk.1 PE=4 SV=2	F1RBF4	41 kDa	HYKK	0	0	0	1443200	0	0	0	0	0
1395	Uncharacterized protein OS=Danio rerio GN=iars2 PE=1 SV=1	F1QUQ0	110 kDa	IARS2	0	0	0	0	0	3535	0	0	0
203	kelch-like protein 21 isoform x1	FHM_All_PTA_Assem.8844.C1	145 kDa	IBTK	0	0	333140	264260	0	0	0	0	0
1374	isocitrate dehydrogenase	FHM_All_PTA_Assem.6.C1	42 kDa	IDH3A	0	19483	0	0	0	0	0	0	0
1113	Immediate early response 5 OS=Danio rerio GN=ier5 PE=2 SV=1	Q1LVJ3	30 kDa	IER5	0	0	0	46662	0	0	0	0	0
265	LOC795887 protein (Fragment) OS=Danio rerio GN=LOC795887 PE=2 SV=1	A5PLF0	34 kDa	IFI44	0	0	0	0	0	1739800	0	0	126520
2848	LOC795096 protein (Fragment) OS=Danio rerio GN=ifit16 PE=2 SV=1	Q08BF6	52 kDa	ifit16	0	0	0	0	0	106640	0	0	0
2178	Uncharacterized protein OS=Danio rerio GN=ift140 PE=1 SV=2	F1QG20	161 kDa	IFT140	0	0	0	24536	0	0	0	0	0
2636	insulin receptor partial	Singlet_43975	33 kDa	IGF1R	0	0	0	0	0	0	0	0	136720
2813	loc557028 protein	FHM_All_PTA_Assem.4847.C1	26 kDa	IGF2BP2	0	0	425000	0	0	0	0	0	0
2446	Uncharacterized protein (Fragment) OS=Danio rerio GN=ighd PE=4 SV=1	M9MMF9	171 kDa	ighd	0	0	21734	0	0	0	0	0	0
1262	Uncharacterized protein OS=Danio rerio GN=igsf10 PE=4 SV=1	E7F5U2	277 kDa	IGSF10	0	0	0	0	0	0	0	0	35040
2706	Uncharacterized protein OS=Danio rerio GN=igsf5a PE=4 SV=1	E9QEG4	35 kDa	igsf5a	0	0	0	0	0	0	0	2740.7	0
1208	protein turtle homolog a	FHM_All_PTA_Assem.24298.C1	84 kDa	IGSF9	0	0	51922	0	0	0	0	0	0
2192	Uncharacterized protein (Fragment) OS=Danio rerio GN=igsf9b PE=1 SV=1	F1QWV3	214 kDa	IGSF9	0	0	0	44576	0	0	0	0	0
1129	protein turtle homolog b isoform x4	Singlet_39578	30 kDa	IGSF9	0	0	0	139080	0	0	0	0	0
219	Zgc:64227 OS=Danio rerio GN=ildr1a PE=2 SV=1	A4JYQ3	51 kDa	ILDR1	0	0	0	0	0	0	1423	0	0
1333	immunoglobulin-like domain-containing receptor 2	FHM_All_PTA_Assem.10509.C1	66 kDa	ILDR2	0	0	0	0	0	0	0	100600	0
395	Uncharacterized protein (Fragment) OS=Danio rerio GN=impg2b PE=4 SV=1	A0A0R4IE69	48 kDa	IMPG2	0	102260	0	404730	0	0	0	0	0
496	Novel protein containing an SNF2 family N-terminal domain and a Helicase conserved C-terminal domain (Fragment) OS=Danio rerio GN=ino80 PE=4 SV=1	Q5RGG8	180 kDa	INO80	0	0	147700	0	0	83859	0	0	24876
2196	Uncharacterized protein OS=Danio rerio GN=ino80c PE=1 SV=1	F1R4X0	22 kDa	INO80C	0	0	0	39492	0	0	0	0	0
1940	Uncharacterized protein OS=Danio rerio GN=inpp4aa PE=1 SV=1	B0S737	105 kDa	INPP4A	10354	0	0	0	0	0	0	0	0
1778	Uncharacterized protein OS=Danio rerio GN=inpp5d PE=4 SV=1	E7F1C2	124 kDa	INPP5D	0	0	0	0	0	2740.5	0	0	0
1489	shp2a_danre ame: full=phosphatidylinositol -trisphosphate 5-phosphatase 2a ame: full=inositol polyphosphate phosphatase-like protein 1a short=inppl1-a ame: full=sh2 domain-containing inositol 5 -phosphatase 2a short=sh2 domain-containing inositol phosphatase 2a short=ship-2a	Contig10406_R	28 kDa	INPPL1	0	169380	0	0	0	0	0	0	0
1334	72 kda inositol polyphosphate 5-phosphatase isoform x1	FHM_All_PTA_Assem.11411.C1	94 kDa	INPPL1	0	0	0	0	0	0	0	0	9138.5
2364	Relaxin family locus X OS=Danio rerio GN=insl3 PE=2 SV=1	B1AAR7	17 kDa	INSL3	0	0	40316	0	0	0	0	0	0
2666	Integrator complex subunit 3 OS=Danio rerio GN=ints3 PE=1 SV=1	A9JSS8	41 kDa	INTS3	0	0	0	12747	0	0	0	0	0
279	importin-11 isoform 1	FHM_All_PTA_Assem.10033.C1	12 kDa	IPO11	39599	0	0	0	0	0	0	0	0
2874	Ippk protein OS=Danio rerio GN=ippk PE=2 SV=1	B2GT43	56 kDa	IPPK	0	0	0	0	0	0	0	0	17839
724	iqca1 protein	FHM_All_PTA_Assem.6647.C1	68 kDa	IQCA1	26602	0	0	0	0	0	0	0	0
396	Uncharacterized protein OS=Danio rerio GN=iqce PE=4 SV=1	A0A0R4IP00	77 kDa	IQCE	0	196190	2228	0	0	0	0	0	0
2001	iqgap2 protein	FHM_All_PTA_Assem.1855.C2	39 kDa	IQGAP2	8629.5	0	0	0	0	0	0	0	0
1238	Uncharacterized protein OS=Danio rerio GN=iqsec3b PE=4 SV=1	A0A0R4IH37	127 kDa	IQSEC3	0	0	0	0	0	0	0	0	144120
2779	interleukin-1 receptor-associated kinase 1-binding protein 1 homolog	FHM_All_PTA_Assem.24881.C1	27 kDa	IRAK1BP1	0	0	0	13674	0	0	0	0	0
892	Uncharacterized protein OS=Danio rerio GN=irak4 PE=4 SV=1	A0A0R4IP49	54 kDa	IRAK4	0	0	0	0	0	74613	0	0	0
726	Interphotoreceptor retinoid-binding protein (Fragment) OS=Danio rerio x Danio aff. kyathit RC0455 GN=IRBP PE=4 SV=1	I2BJP7_9TELE	31 kDa	IRBP	0	14221	0	0	0	0	45785	0	0
854	iron-responsive element-binding protein 2	FHM_All_PTA_Assem.1119.C2	12 kDa	IREB2	0	0	0	0	0	0	0	82620	0
1684	interferon regulatory factor 10	FHM_All_PTA_Assem.473.C3	25 kDa	IRF1	0	0	0	0	0	0	0	62923	0
1592	i2b2a_danre ame: full=interferon regulatory factor 2-binding protein 2-a short=irf-2-binding protein 2-a short=irf-2bp2-a	FHM_All_PTA_Assem.3547.C1	54 kDa	IRF2BP2	0	0	0	0	0	2327.6	0	0	0
1633	Interferon regulatory factor 3 OS=Danio rerio GN=irf3 PE=1 SV=1	B7SEE0	48 kDa	IRF3	0	0	0	0	0	0	0	51267	0
286	Uncharacterized protein OS=Danio rerio GN=irgq1 PE=4 SV=2	E7EYI9	56 kDa	irgq1	0	0	0	56765	0	0	0	0	0
303	Uncharacterized protein OS=Danio rerio GN=irs2a PE=4 SV=1	F1QHL0	113 kDa	IRS2	0	0	0	0	0	0	0	0	15386
1571	iroquois homeobox protein a	Singlet_38666	18 kDa	IRX1	0	5399.5	0	0	0	0	0	0	0
373	zgc:172187 protein	c4694/f3p1/1053	18 kDa	ISG15	0	15646	0	0	0	0	0	0	0
2795	interferon stimulated exonuclease gene 20-like 2	FHM_All_PTA_Assem.3369.C2	38 kDa	ISG20L2	0	0	0	0	0	0	8309	0	0
2804	integrin alpha-1 isoform x1	Singlet_16713	7 kDa	ITGA11	0	0	0	0	0	0	0	42319	0
2713	integrin alpha-2-like	FHM_All_PTA_Assem.13042.C1	7 kDa	ITGA2B	0	0	0	0	0	0	0	0	98839
2662	Uncharacterized protein OS=Danio rerio GN=itga5 PE=4 SV=1	A0A0R4ITJ4	117 kDa	ITGA5	0	0	492340	0	0	0	0	0	0
2384	Uncharacterized protein OS=Danio rerio GN=itga6l PE=4 SV=2	F1Q4U2	115 kDa	itga6l	0	0	17646	0	0	0	0	0	0
938	itm2ba protein	FHM_All_PTA_Assem.1582.CB1	30 kDa	ITM2B	0	0	0	0	0	22872	0	0	0
2782	Uncharacterized protein OS=Danio rerio GN=itpkb PE=4 SV=2	Q5RGF8	73 kDa	ITPKB	30476	0	0	0	0	0	0	0	0
2660	protein iws1 homolog isoform x4	FHM_All_PTA_Assem.8953.C2	29 kDa	IWS1	0	0	0	0	106820	0	0	0	0
1283	protein jade-1 isoform x1	FHM_All_PTA_Assem.10164.C1	56 kDa	JADE1	2771	0	0	0	0	0	0	0	153510
2864	notch ligand	FHM_All_PTA_Assem.1115.C1	51 kDa	JAG2	0	0	0	0	0	52303	0	0	0
1991	probable domain-containing histone demethylation protein 2c isoform x7	FHM_All_PTA_Assem.12475.C1	112 kDa	JMJD1C	24347	0	0	0	0	0	0	0	0
2027	C-Jun OS=Danio rerio GN=jun PE=2 SV=1	Q4ZJE9	34 kDa	JUN	12489	0	0	0	0	0	0	0	0
261	b proto-oncogene	gi|72428297	18 kDa	JUNB	0	0	344130	1501100	0	0	0	626440	752960
1628	Uncharacterized protein OS=Danio rerio GN=jund PE=4 SV=1	B0V1Q6	31 kDa	JUND	0	0	0	0	0	0	0	12924	0
829	Junction plakoglobin 1b OS=Danio rerio GN=jupa PE=2 SV=1	B7ZGY7	46 kDa	JUP	0	0	0	0	0	0	0	129060	0
886	Uncharacterized protein OS=Danio rerio GN=kalrna PE=4 SV=1	A0A0R4I9W4	336 kDa	KALRN	0	0	0	0	0	8099.5	0	0	0
1709	Uncharacterized protein OS=Danio rerio GN=kank2 PE=4 SV=1	X1WE18	116 kDa	KANK2	0	0	0	0	0	0	0	257620	0
579	kn motif and ankyrin repeat domain-containing protein 4	c14119/f1p0/1679	51 kDa	KANK4	0	0	0	39966	0	0	0	0	43655
1699	kat8 regulatory nsl complex subunit 3	Singlet_26935	24 kDa	KANSL3	0	0	0	0	0	0	0	20444	0
990	Uncharacterized protein (Fragment) OS=Danio rerio GN=kat5a PE=1 SV=1	F6PBI2	11 kDa	KAT5	16112	0	0	0	0	0	0	0	0
850	Histone acetyltransferase OS=Danio rerio GN=kat6b PE=3 SV=1	F1R4F8	227 kDa	KAT6B	0	0	0	0	0	0	0	33992	0
2850	Kelch repeat and BTB domain-containing protein 12 OS=Danio rerio GN=kbtbd12 PE=2 SV=1	KBTBC	70 kDa	KBTBD12	0	0	0	20518	0	0	0	0	0
1348	Voltage-gated potassium channel Kv3.1b OS=Danio rerio GN=kcnc1b PE=2 SV=1	E0R7P7	67 kDa	KCNC1	0	0	0	0	0	19364	0	0	0
1949	Voltage-gated potassium channel Kv3.3b OS=Danio rerio GN=kcnc3b PE=2 SV=1	E1AZA6	72 kDa	KCNC3	39130	0	0	77570	0	0	0	0	0
2632	potassium voltage-gated channel subfamily c member 3 isoform x3	Singlet_40152	22 kDa	KCNC4	0	0	0	0	0	0	0	0	58648
381	Potassium voltage-gated channel, Shal-related subfamily, member 3 OS=Danio rerio GN=kcnd3 PE=2 SV=1	Q7ZW36	72 kDa	KCND3	0	0	0	0	0	22870	0	0	0
2334	Uncharacterized protein OS=Danio rerio GN=kcnh2a PE=4 SV=1	A0A0R4ILZ9	126 kDa	KCNH2	0	0	24192	0	0	0	0	0	0
2543	Potassium voltage-gated channel zerg24 (Fragment) OS=Danio rerio GN=kcnh2b PE=2 SV=1	D9IW09	84 kDa	KCNH2	0	0	0	0	0	0	0	0	1355100
982	Kcnh5a protein OS=Danio rerio GN=kcnh5a PE=2 SV=1	B3DJV7	123 kDa	KCNH5	62227	0	0	0	0	0	0	0	0
1985	Uncharacterized protein (Fragment) OS=Danio rerio GN=kcnq5a PE=4 SV=1	F1R7Y2	19 kDa	KCNQ5	15952	0	0	0	0	0	0	0	0
836	Uncharacterized protein OS=Danio rerio GN=kcnt1 PE=4 SV=2	E7FA05	130 kDa	KCNT1	0	0	22565	0	0	0	0	0	0
1629	Potassium channel tetramerisation domain containing 16a OS=Danio rerio GN=kctd16a PE=2 SV=1	B3DIG3	33 kDa	KCTD16	0	0	0	0	0	0	0	55955	0
1010	lysine-specific demethylase 2b isoform x1	Singlet_37352	27 kDa	KDM2A	5059.5	0	0	0	0	0	0	0	0
1284	lysine-specific demethylase 2a isoform x2	FHM_All_PTA_Assem.11333.C1	131 kDa	KDM2A	0	0	0	0	0	0	0	0	262150
2703	Uncharacterized protein OS=Danio rerio GN=kdm4ab PE=4 SV=2	F1QNG0	119 kDa	KDM4A	0	0	0	16514	0	0	0	0	0
1443	Lysine-specific demethylase 5B-B OS=Danio rerio GN=kdm5bb PE=1 SV=1	F1QXN4	171 kDa	KDM5B	0	0	0	0	0	0	500120	0	0
657	lysine -specific demethylase b isoform x1	FHM_All_PTA_Assem.108.C3	83 kDa	KDM6B	0	0	0	236820	0	0	0	0	0
871	Lysine-specific demethylase 7A OS=Danio rerio GN=kdm7a PE=2 SV=2	KDM7A	99 kDa	KDM7A	0	0	0	0	0	0	0	12469	0
391	Vascular endothelial growth factor receptor 2 OS=Danio rerio GN=kdr PE=1 SV=2	VGFR2	153 kDa	KDR	0	0	0	0	0	0	3454.5	0	0
397	Uncharacterized protein OS=Danio rerio GN=si:dkey-161j23.5 PE=4 SV=1	A0A0R4IWC8	174 kDa	KIAA0556	106320	134470	0	0	0	0	0	80646	0
2466	PREDICTED: uncharacterized protein KIAA0753 homolog isoform X1	Singlet_52774_R	25 kDa	KIAA0753	0	0	142350	0	0	0	0	0	0
1392	Uncharacterized protein OS=Danio rerio GN=si:dkey-243i1.1 PE=4 SV=1	X1WC30	99 kDa	KIAA0753	0	0	0	0	0	0	0	0	8821
1473	Uncharacterized protein OS=Danio rerio GN=kiaa0907 PE=4 SV=1	A0A0R4IGB2	60 kDa	KIAA0907	0	126730	0	0	0	0	0	0	0
1802	Uncharacterized protein (Fragment) OS=Danio rerio GN=si:ch211-208h7.4 PE=1 SV=1	F1R1G3	172 kDa	KIAA0922	0	0	0	0	0	166350	0	0	0
128	Uncharacterized protein OS=Danio rerio GN=si:ch211-233a24.2 PE=4 SV=1	A0A0R4IES7	545 kDa	KIAA1109	3955	0	0	0	0	3035	0	49019	0
2630	novel protein	Singlet_38035	33 kDa	KIAA1109	0	0	0	0	0	0	0	0	24505
1133	PREDICTED: uncharacterized protein KIAA1109 homolog isoform X9	Singlet_6811_R	16 kDa	KIAA1109	0	0	0	254020	0	0	0	0	0
329	Uncharacterized protein OS=Danio rerio GN=si:ch211-285f17.1 PE=1 SV=2	E7FAE9	168 kDa	KIAA1217	0	0	0	0	0	0	0	73256	0
386	Uncharacterized protein OS=Danio rerio GN=si:ch211-79l20.4 PE=4 SV=1	A0A0R4IAI1	203 kDa	KIAA1429	0	0	0	59670	0	0	29740	0	0
372	Zgc:174160 protein OS=Danio rerio GN=zgc:174160 PE=2 SV=1	A9JSX6	99 kDa	KIAA1524	0	164860	0	0	0	0	0	0	0
843	Uncharacterized protein OS=Danio rerio GN=si:ch211-1e14.1 PE=1 SV=1	F1QMT4	187 kDa	KIAA1549	0	0	0	0	0	0	0	7411.5	0
1192	Uncharacterized protein OS=Danio rerio GN=si:dkey-121a11.3 PE=4 SV=1	F1R6J1	115 kDa	KIAA1614	0	0	31476	0	0	0	0	0	0
440	Uncharacterized protein OS=Danio rerio GN=si:ch211-189k9.2 PE=4 SV=1	E7EXN1	84 kDa	KIAA1841	0	0	0	0	0	0	0	206650	0
1358	Uncharacterized protein OS=Danio rerio GN=kidins220a PE=4 SV=1	A0A0R4J8R8	188 kDa	KIDINS220	4380.5	0	0	27074	0	0	0	0	0
1951	Kinesin-like protein OS=Danio rerio GN=kif13bb PE=1 SV=2	E7F084	231 kDa	KIF13B	29582	0	0	0	0	0	0	0	0
482	kinesin-like protein kif14	FHM_All_PTA_Assem.11057.C1	12 kDa	KIF14	0	0	42758	0	0	105790	0	0	0
390	wu:fc51g12 protein	FHM_All_PTA_Assem.6617.C1	110 kDa	KIF15	0	0	0	0	0	0	5145	0	0
1012	kinesin-like protein kif19	c26508/f1p0/833	21 kDa	kif19	10455	0	0	0	0	0	0	0	0
1622	Kinesin-like protein (Fragment) OS=Danio rerio GN=kif19 PE=2 SV=1	A4IGD6	60 kDa	KIF19	0	0	0	0	0	0	0	7795.5	0
83	kinesin-like protein kif1c isoform x1	FHM_All_PTA_Assem.21979.C1	105 kDa	KIF1B	0	0	0	0	0	0	0	0	0
245	Kinesin-like protein (Fragment) OS=Danio rerio GN=kif20bb PE=2 SV=1	Q4KME4	115 kDa	KIF20B	0	10733	0	0	0	0	0	0	0
1281	Kinesin-like protein OS=Danio rerio GN=kif21a PE=3 SV=2	F8W409	179 kDa	KIF21A	0	0	0	0	0	0	0	0	28727
1494	Kinesin-like protein OS=Danio rerio PE=3 SV=1	E7F2W9	140 kDa	KIF21B	0	106310	0	0	0	0	0	0	0
583	Uncharacterized protein OS=Danio rerio GN=kif23 PE=4 SV=1	A0A0R4IKS5	99 kDa	KIF23	0	0	422220	0	0	0	0	0	0
1893	protein	gi|73730671	8 kDa	KIF23	0	0	0	0	0	9160.5	0	0	0
1199	kinesin-like protein kif19	FHM_All_PTA_Assem.1745.C3	84 kDa	KIF2A	0	0	216280	0	0	0	0	0	0
1512	Kinesin-like protein OS=Danio rerio GN=kif7 PE=1 SV=1	F1QH25	155 kDa	KIF7	0	175940	0	0	0	0	0	0	0
1326	ttnl protein	FHM_All_PTA_Assem.11728.C1	23 kDa	KIRREL3	0	24597	0	0	0	0	0	0	0
2527	Kisspeptin OS=Danio rerio GN=kiss1 PE=2 SV=1	A8C5J1	13 kDa	KISS1	0	0	0	0	0	0	0	0	41346
1249	Receptor protein-tyrosine kinase OS=Danio rerio GN=kita PE=2 SV=1	A4JYH7	92 kDa	KIT	0	0	0	0	0	0	0	0	5441.5
2201	Uncharacterized protein OS=Danio rerio GN=kl PE=3 SV=2	F1RC43	113 kDa	KL	0	0	0	2111	0	0	0	0	0
1360	Kelch-like protein 21 OS=Danio rerio GN=klhl21 PE=2 SV=1	KLH21	70 kDa	KLHL21	0	0	0	0	0	0	0	51338	0
1442	Uncharacterized protein OS=Danio rerio GN=klhl24b PE=4 SV=1	E9QHN1	68 kDa	KLHL24	0	0	0	0	0	0	2828	0	0
2705	Uncharacterized protein OS=Danio rerio PE=4 SV=1	E7EZB5	95 kDa	KLHL29	0	0	0	0	0	0	0	0	44688
789	Kelch-like protein 36 OS=Danio rerio GN=klhl36 PE=2 SV=1	KLH36	68 kDa	KLHL36	0	26329	0	0	0	0	0	0	111430
1683	kelch-like protein 21 isoform x1	FHM_All_PTA_Assem.4268.C1	18 kDa	KLHL6	0	0	0	0	0	0	0	8698.5	0
1147	Uncharacterized protein OS=Danio rerio GN=klhl7 PE=4 SV=1	A0A0N4STP4	60 kDa	KLHL7	0	0	24346	0	0	0	0	0	0
148	transcription factor 20	FHM_All_PTA_Assem.6502.C1	18 kDa	KMT2A	0	0	0	42801	0	8647	0	0	0
647	Cluster of Myeloid/lymphoid or mixed-lineage leukemia (Fragment) OS=Danio rerio GN=kmt2a PE=2 SV=1 (A4L9S0_DANRE)	A4L9S0	448 kDa	kmt2a	0	0	0	7495.5	0	0	0	0	0
306	Uncharacterized protein OS=Danio rerio GN=kmt2ba PE=1 SV=2	F1R9N4	315 kDa	KMT2B	0	0	0	0	0	0	0	0	650650
815	Uncharacterized protein OS=Danio rerio GN=kmt2ca PE=4 SV=1	A0A0R4IM21	546 kDa	KMT2C	0	0	0	0	0	0	0	2803.5	0
2760	histone-lysine n-methyltransferase 2c isoform x2	FHM_All_PTA_Assem.24800.C1	41 kDa	KMT2C	0	0	0	0	0	0	0	0	5502
663	Uncharacterized protein OS=Danio rerio GN=kmt2d PE=1 SV=2	E7F2F7	363 kDa	KMT2D	0	0	95800	0	0	0	0	0	0
1008	Uncharacterized protein (Fragment) OS=Danio rerio GN=kmt2e PE=4 SV=2	Q5TZ08	138 kDa	KMT2E	7513	0	0	0	0	0	0	0	0
230	Uncharacterized protein OS=Danio rerio GN=suv420h2 PE=4 SV=1	F1Q9U2	229 kDa	KMT5C	0	30063	0	0	0	0	0	0	0
2161	Uncharacterized protein (Fragment) OS=Danio rerio GN=kng1 PE=1 SV=1	E9QEH2	18 kDa	KNG1	0	0	0	19288	0	0	0	0	0
541	Uncharacterized protein OS=Danio rerio GN=kntc1 PE=4 SV=1	A0A0R4IHW6	259 kDa	KNTC1	0	0	0	11986	0	0	0	0	0
1300	karyopherin alpha 3	FHM_All_PTA_Assem.6976.C1	10 kDa	KPNA5	0	0	0	0	0	0	0	0	7845.5
1481	Si:dkeyp-113d7.4 protein (Fragment) OS=Danio rerio GN=krtt1c19e PE=2 SV=1	A3KNT7	52 kDa	KRT17	0	47772	0	0	0	0	0	0	0
618	si:dkeyp- protein	FHM_All_PTA_Assem.857.C1	50 kDa	KRT17	0	0	0	0	0	0	0	0	14363
2186	Uncharacterized protein (Fragment) OS=Danio rerio GN=krt96 PE=4 SV=1	F1QP28	46 kDa	KRT17	0	0	0	8341.5	0	0	0	0	0
900	Si:busm1-122b7.1 protein (Fragment) OS=Danio rerio GN=si:busm1-122b7.1 PE=2 SV=1	A8E5P2	49 kDa	KSR1	0	0	83477	0	0	0	0	0	0
136	Laminin alpha 2 chain OS=Danio rerio GN=lama2 PE=2 SV=1	G8IHT9	343 kDa	LAMA2	0	72371	0	0	0	71466	0	0	0
54	laminin subunit alpha-3	FHM_All_PTA_Assem.12472.C1	9 kDa	LAMA3	0	0	0	63855	0	0	0	110350	0
763	Uncharacterized protein OS=Danio rerio GN=lamb2l PE=1 SV=2	F1QD37	204 kDa	lamb2l	0	131160	0	0	0	1392.8	0	0	0
652	Uncharacterized protein (Fragment) OS=Danio rerio GN=si:ch1073-15f12.3 PE=4 SV=1	F1QGA7	34 kDa	LAMB3	0	0	279310	0	0	0	0	0	0
2382	Uncharacterized protein OS=Danio rerio GN=lamp1 PE=1 SV=1	E9QCP4	27 kDa	LAMP1	0	0	84028	0	0	0	0	0	0
233	Uncharacterized protein OS=Danio rerio GN=larp1 PE=4 SV=1	F1R0U5	113 kDa	LARP1	0	210330	0	0	0	0	0	0	0
62	Uncharacterized protein OS=Danio rerio GN=larp1b PE=4 SV=1	A0A0R4IPK9	124 kDa	LARP1B	0	0	0	257830	0	0	0	0	0
1194	la-related protein 4 isoform x2	FHM_All_PTA_Assem.10297.C1	80 kDa	LARP4B	0	0	433970	0	0	0	0	0	0
361	la-related protein 4 isoform x2	Singlet_36057	20 kDa	LARP4B	0	0	0	231580	0	0	0	0	0
1873	lupus la protein isoform x1	Singlet_55419_R	41 kDa	LARP7	0	0	0	0	0	72377	0	0	0
2115	Zgc:165522 protein OS=Danio rerio GN=lars2 PE=2 SV=1	A7MBM0	101 kDa	LARS2	0	0	0	158860	0	0	0	0	0
1962	Uncharacterized protein OS=Danio rerio GN=lcmt2 PE=1 SV=1	E9QC79	18 kDa	LCMT2	22052	0	0	0	0	0	0	0	0
140	ligand-dependent nuclear receptor corepressor-like protein isoform x1	FHM_All_PTA_Assem.8583.C1	110 kDa	LCOR	0	0	0	40831	0	24572	0	13163	16246
424	Uncharacterized protein (Fragment) OS=Danio rerio GN=ldah PE=1 SV=1	X1WGM9	10 kDa	LDAH	0	9939	0	0	0	0	0	0	0
1007	Ldb1b protein (Fragment) OS=Danio rerio GN=ldb1b PE=2 SV=1	Q567K9	33 kDa	Ldb1	31949	0	0	0	0	0	0	0	0
1257	Ldb1a protein OS=Danio rerio GN=ldb1a PE=2 SV=1	B5DDK5	41 kDa	LDB1	0	0	0	0	0	0	0	0	26835
1276	Uncharacterized protein OS=Danio rerio GN=letm2 PE=4 SV=1	F1QSQ8	54 kDa	LETM2	0	0	0	0	0	0	0	0	46619
2641	manic fringe homolog	Singlet_54864	25 kDa	LFNG	0	0	0	0	0	0	0	0	14576
1970	Galectin OS=Danio rerio GN=lgals1l1 PE=4 SV=2	F1Q9Y2	15 kDa	LGALS1	11666	0	0	0	0	0	0	0	0
1318	novel protein vertebrate galectins	FHM_All_PTA_Assem.2966.C1	18 kDa	LGALS9	0	0	0	0	0	0	0	0	12609
839	Uncharacterized protein (Fragment) OS=Danio rerio GN=lgi2b PE=4 SV=1	F1Q950	63 kDa	LGI2	0	0	0	0	0	0	0	128500	0
2023	Leucine-rich repeat-containing G-protein coupled receptor 4 OS=Danio rerio GN=lgr4 PE=2 SV=1	LGR4	105 kDa	LGR4	4941.5	0	0	0	0	0	0	0	0
2536	LIM homeobox 2 OS=Danio rerio GN=lhx2b PE=2 SV=1	B3DGW8	44 kDa	LHX2	0	0	0	0	0	0	0	0	106340
2606	si:dkeyp- protein	FHM_All_PTA_Assem.6481.C4	113 kDa	LIG1	0	0	0	0	0	0	0	0	125540
1924	Uncharacterized protein OS=Danio rerio GN=lig3 PE=4 SV=1	A0A0R4ITF1	113 kDa	LIG3	45646	0	0	0	0	0	0	0	0
1616	Uncharacterized protein OS=Danio rerio GN=lims1 PE=4 SV=1	A0A0R4ITT9	39 kDa	LIMS1	0	0	0	0	0	0	0	368640	0
2846	leucine rich repeat and ig domain containing 2-like isoform x1	Singlet_39422	16 kDa	LINGO2	0	0	0	8279.5	0	0	0	0	0
2722	Lipase member H OS=Danio rerio GN=liph PE=2 SV=1	LIPH	52 kDa	LIPH	0	0	0	160600	0	0	0	0	0
1534	lipopolysaccharide-induced tumor necrosis factor-alpha factor homolog	FHM_All_PTA_Assem.19856.C2	13 kDa	LITAF	0	41113	0	0	0	0	0	0	0
1295	vesicular integral-membrane protein vip36 precursor	FHM_All_PTA_Assem.4731.C1	41 kDa	LMAN2L	0	0	0	0	0	0	0	0	33800
856	serine threonine-protein kinase lmtk2 isoform x1	FHM_All_PTA_Assem.12627.C1	139 kDa	LMTK2	0	0	0	0	0	0	0	8158	0
2310	Lysyl oxidase homolog 2A OS=Danio rerio GN=loxl2a PE=4 SV=1	A0A0H2UKE3	82 kDa	LOXL2	0	0	21088	0	0	0	0	0	0
298	lrr and pyd domains-containing protein 12- partial	FHM_All_PTA_Assem.4093.C1	15 kDa	LOXL2	0	0	63213	0	0	0	0	0	0
2274	Uncharacterized protein (Fragment) OS=Danio rerio GN=zgc:194355 PE=4 SV=1	R4GDW9	28 kDa	LRAT	0	0	0	21730	0	0	0	0	0
610	Uncharacterized protein OS=Danio rerio GN=lrba PE=1 SV=2	F1QJA6	320 kDa	LRBA	0	0	47735	0	0	0	0	0	16984
917	Uncharacterized protein OS=Danio rerio GN=lrfn2b PE=4 SV=2	E7FE43	87 kDa	LRFN2	51402	0	0	0	0	31791	0	0	0
955	Si:dkey-90m5.4 protein (Fragment) OS=Danio rerio GN=si:dkey-90m5.4 PE=2 SV=1	Q502F2	41 kDa	LRG1	0	0	0	0	0	33867	0	0	0
1040	Uncharacterized protein OS=Danio rerio GN=lrp13 PE=1 SV=1	A2ARH3	150 kDa	lrp13	0	0	0	13686	0	0	0	0	0
1189	Uncharacterized protein (Fragment) OS=Danio rerio GN=lrp1ba PE=4 SV=1	F1QTG8	323 kDa	LRP1B	0	0	91688	0	0	0	0	0	20338
1322	Uncharacterized protein OS=Danio rerio GN=lrp2a PE=4 SV=1	A0A0R4IAG0	522 kDa	LRP2	0	0	0	0	0	0	0	0	4723
486	low-density lipoprotein receptor-related protein 5	FHM_All_PTA_Assem.18164.C1	24 kDa	LRP5	0	0	0	0	0	17424	0	0	0
1479	Uncharacterized protein OS=Danio rerio GN=lrpap1 PE=1 SV=1	A2BGU5	41 kDa	LRPAP1	0	37427	0	0	0	0	0	0	0
2354	Lrpprc protein (Fragment) OS=Danio rerio GN=lrpprc PE=2 SV=1	A4QNU0	108 kDa	LRPPRC	0	0	207250	0	0	0	0	0	0
454	low-density lipoprotein receptor-related protein 2 isoform x3	FHM_All_PTA_Assem.12728.C1	28 kDa	LRPPRC?	0	0	0	0	0	0	0	1173300	0
2775	Uncharacterized protein OS=Danio rerio GN=zgc:77287 PE=1 SV=1	A0A0G2KDW9	28 kDa	LRR1	0	16158	0	0	0	0	0	0	0
1004	leucine-rich repeat-containing protein 14-like	FHM_All_PTA_Assem.5732.C1	64 kDa	LRRC14B	9334	0	0	0	0	0	0	0	0
332	Uncharacterized protein OS=Danio rerio GN=si:dkey-182i3.11 PE=4 SV=2	F1QKB4	77 kDa	LRRC15	0	0	0	38817	0	0	0	0	0
1737	Uncharacterized protein OS=Danio rerio GN=lrrc23 PE=4 SV=1	A0A0R4IEW4	36 kDa	LRRC23	0	0	0	0	0	5596.5	0	0	0
1620	Si:ch211-147a11.7 protein (Fragment) OS=Danio rerio GN=lrrc47 PE=2 SV=1	A3KNI4	60 kDa	LRRC47	0	0	0	0	0	0	0	27862	0
979	cDNA, clone cssl:d0316 (Fragment) OS=Danio rerio GN=sc:d0316 PE=2 SV=1	A8BAU2	57 kDa	LRRC4C	10732	0	0	0	0	0	0	0	0
1014	repeat-containing protein 56 isoform x1	gi|72724510	31 kDa	LRRC56	29313	0	0	0	0	0	0	0	0
1106	volume-regulated anion channel subunit lrrc8a	FHM_All_PTA_Assem.5417.C1	41 kDa	LRRC8D	0	0	0	56304	0	0	0	0	0
1217	Uncharacterized protein (Fragment) OS=Danio rerio GN=lrrfip1a PE=4 SV=1	H0WEN2	22 kDa	LRRFIP1	0	0	186830	0	0	0	0	0	25563
1197	lrrfip1a protein	FHM_All_PTA_Assem.10871.C3	16 kDa	LRRFIP2	0	0	27537	0	0	0	0	0	0
237	leucine-rich repeat and iq domain-containing protein 1 isoform x1	FHM_All_PTA_Assem.11060.C1	16 kDa	LRRIQ1	0	13392	0	0	0	0	0	0	0
2840	leucine-rich repeat neuronal protein 3-like	FHM_All_PTA_Assem.16993.C1	26 kDa	LRRN1	0	0	8746.5	0	0	0	0	0	0
2868	Uncharacterized protein OS=Danio rerio GN=lrrtm4l2 PE=4 SV=1	A0A0R4IUR1	58 kDa	lrrtm4l2	0	0	0	0	0	0	0	7258.5	0
602	Leucine-rich repeat and WD repeat-containing protein 1 OS=Danio rerio GN=lrwd1 PE=4 SV=1	A0A0R4IKV7	86 kDa	LRWD1	0	0	0	0	0	0	0	0	8869
294	Zgc:55673 OS=Danio rerio GN=lsm14b PE=2 SV=1	Q7ZVT0	42 kDa	LSM14B	0	0	0	21950	0	0	0	0	54454
2806	Leukotriene A(4) hydrolase OS=Danio rerio GN=lta4h PE=1 SV=1	A5PMQ1	69 kDa	LTA4H	3721	0	0	0	0	0	0	0	0
1099	fibrillin- partial	FHM_All_PTA_Assem.1812.C1	44 kDa	LTBP3	0	0	0	43572	0	0	0	0	0
1325	leucine zipper protein 1	FHM_All_PTA_Assem.21128.C1	31 kDa	LUZP1	0	0	0	0	0	0	0	0	15303
526	cell growth-regulating nucleolar protein	FHM_All_PTA_Assem.1500.C2	29 kDa	LYAR	2390	0	0	0	0	0	0	0	0
2227	protein-tyrosine kinase	FHM_All_PTA_Assem.365.C1	58 kDa	LYN	0	0	0	80414	0	0	0	0	0
31	lysm and peptidoglycan-binding domain-containing protein 2	FHM_All_PTA_Assem.13621.C1	23 kDa	LYSMD2	27171	38468	172790	36261	131280	22482	0	77464	37420
2671	lysm and peptidoglycan-binding domain-containing protein 3	FHM_All_PTA_Assem.156.C1	8 kDa	LYSMD3	0	0	0	0	0	0	0	0	26787
422	lysosomal-trafficking regulator isoform x1	Singlet_44047	29 kDa	LYST	0	17639	0	0	0	0	0	0	28901
1425	host cell factor 2-like isoform x1	FHM_All_PTA_Assem.5413.C1	23 kDa	LZTR1	0	0	0	0	0	0	0	844.4	0
2371	Leucine zipper putative tumor suppressor 2 homolog OS=Danio rerio GN=lzts2b PE=3 SV=1	E7EYJ6	69 kDa	LZTS2	0	0	19861	0	0	0	0	0	0
2108	Uncharacterized protein OS=Danio rerio GN=m1ap PE=2 SV=1	A4IG29	53 kDa	M1AP	0	0	0	2810.5	0	0	0	0	0
2588	cation-dependent mannose-6-phosphate receptor precursor	FHM_All_PTA_Assem.19243.C1	10 kDa	M6PR	0	0	0	0	0	0	0	0	18374
2005	sh3-domain binding protein 4 isoform x1	FHM_All_PTA_Assem.21238.C1	37 kDa	MACC1	24730	0	0	0	0	0	0	0	0
2157	Uncharacterized protein OS=Danio rerio GN=macc1 PE=4 SV=1	E7FG38	97 kDa	MACC1	0	0	0	36836	0	0	0	0	0
258	Uncharacterized protein OS=Danio rerio GN=macf1a PE=1 SV=2	F1RA35	652 kDa	MACF1	3213	0	0	0	0	0	0	173580	0
2526	Zgc:65960 protein OS=Danio rerio GN=macrod2 PE=2 SV=1	A7YYH0	50 kDa	MACROD2	0	0	0	0	0	0	0	0	34146
419	mitotic spindle assembly checkpoint protein mad1	FHM_All_PTA_Assem.9179.C1	56 kDa	MAD1L1	0	14335	0	0	0	0	0	0	20624
2691	Uncharacterized protein OS=Danio rerio GN=mad1l1 PE=4 SV=1	A0A0R4IA04	38 kDa	MAD1L1	0	0	0	32537	0	0	0	0	0
1448	transcription factor	FHM_All_PTA_Assem.5128.C1	29 kDa	MAFB	0	0	0	0	0	0	13180	0	0
1824	endoplasmic reticulum mannosyl-oligosaccharide -alpha-mannosidase isoform x2	FHM_All_PTA_Assem.18676.C1	70 kDa	MAN1A1	0	0	0	0	0	84251	0	0	0
1876	alpha-mannosidase 2x isoform x1	Singlet_6537_R	20 kDa	MAN2A1	0	0	0	0	0	3132	0	0	0
1368	Uncharacterized protein OS=Danio rerio GN=man2b1 PE=4 SV=1	A0A0R4IU14	112 kDa	MAN2B1	0	0	146310	0	0	0	0	0	0
1102	beta lysosomal	FHM_All_PTA_Assem.4050.C1	32 kDa	MANBA	0	0	280730	21479	0	0	0	0	0
248	microtubule-associated protein 1b isoform x1	c32118/f1p0/1036	35 kDa	MAP1A	0	156020	333110	0	0	0	0	0	0
1388	Uncharacterized protein OS=Danio rerio GN=map1ab PE=1 SV=2	F1R0M1	389 kDa	MAP1A	0	0	4049.3	6709	0	0	0	72551	0
2049	microtubule-associated protein 1a isoform x2	c9006/f1p0/1579	25 kDa	MAP1A	238690	0	0	0	0	0	0	72551	0
1761	LOC100151220 protein (Fragment) OS=Danio rerio GN=map1aa PE=2 SV=1	A5PLJ2	57 kDa	MAP1A	0	0	0	0	0	31172	0	72551	0
1132	microtubule-associated protein 1a isoform x2	Singlet_52860	31 kDa	MAP1A	0	0	0	129710	0	0	0	0	0
1750	Uncharacterized protein OS=Danio rerio GN=map3k1 PE=4 SV=1	A0A0R4IQU7	146 kDa	MAP3K1	0	0	0	0	0	0	0	0	0
594	mitogen-activated protein kinase kinase kinase 13	FHM_All_PTA_Assem.13342.C1	16 kDa	MAP3K12	0	0	65658	0	0	0	0	0	9522
877	mitogen-activated protein kinase kinase kinase 2	Singlet_54554	20 kDa	MAP3K2	0	0	0	0	0	0	0	292680	0
210	microtubule-associated protein 4-like isoform x2	FHM_All_PTA_Assem.2107.C4	79 kDa	MAP4	0	0	126190	22705	0	0	0	0	0
135	map7 domain-containing protein 2 isoform x5	FHM_All_PTA_Assem.2007.C1	61 kDa	MAP7D1	0	77402	27115	0	0	5431	0	0	0
228	Uncharacterized protein OS=Danio rerio GN=map7d3 PE=1 SV=1	E7F0V5	93 kDa	MAP7D3	0	3902	0	0	0	0	0	0	0
2826	mitogen-activated protein kinase 3	FHM_All_PTA_Assem.6423.C1	118 kDa	MAPK7	0	0	0	0	0	0	0	0	205530
500	Mitogen-activated protein kinase-activated protein kinase 2a OS=Danio rerio GN=mapkapk2a PE=1 SV=1	Q7T2F2	44 kDa	MAPKAPK2	0	0	0	0	0	4039.5	0	0	0
738	Uncharacterized protein OS=Danio rerio GN=mapkbp1 PE=4 SV=1	A0A0R4ICM6	173 kDa	MAPKBP1	0	18713	0	0	0	0	0	0	0
2228	mapre1l protein	FHM_All_PTA_Assem.3721.C1	41 kDa	MAPRE3	0	0	0	126480	0	0	0	0	0
13	Microtubule-associated protein OS=Danio rerio GN=maptb PE=1 SV=1	X1WE77	36 kDa	MAPT	4184.1	0	123770	0	310140	140720	0	87621	117210
2148	Uncharacterized protein OS=Danio rerio GN=march9 PE=4 SV=1	E7F4X3	38 kDa	MAR9	0	0	0	4534.5	0	0	0	0	0
638	Uncharacterized protein (Fragment) OS=Danio rerio GN=mark3b PE=4 SV=1	U3JA41	24 kDa	MARK3	0	10819	0	0	0	0	0	0	0
2100	Novel protein similar to vertebrate MAP/microtubule affinity-regulating kinase 3 (MARK3) OS=Danio rerio GN=mark3b PE=4 SV=1	A2CEF7	85 kDa	MARK3	0	0	0	49134	0	0	0	0	0
2832	Uncharacterized protein OS=Danio rerio GN=mark3a PE=4 SV=1	B8A5C0	80 kDa	MARK3	0	0	0	0	0	3196.5	0	0	0
936	map microtubule affinity-regulating kinase 4 isoform x3	FHM_All_PTA_Assem.12435.C1	15 kDa	MARK4	0	0	0	0	0	76904	0	0	0
1775	loc561562 protein	Contig489	10 kDa	MASP2	0	0	0	0	0	27709	0	0	0
293	microtubule-associated serine threonine-protein kinase 1 isoform x1	FHM_All_PTA_Assem.8005.C1	33 kDa	MAST1	0	0	0	9384	0	0	0	0	0
558	Uncharacterized protein OS=Danio rerio GN=mast2 PE=4 SV=1	E7F723	212 kDa	MAST2	0	0	0	59699	0	0	0	0	0
2624	matrin 3-like isoform x1	Singlet_26458	24 kDa	MATR3	0	0	0	0	0	0	0	0	32820
2418	mbd2 protein	FHM_All_PTA_Assem.1816.C1	30 kDa	MBD2	0	0	22781	0	0	0	0	0	0
745	Uncharacterized protein OS=Danio rerio GN=mboat1 PE=4 SV=1	A0A0R4IPT1	44 kDa	MBOAT1	0	356220	0	0	0	328910	0	0	0
4	myelin basic protein isoform x2	FHM_All_PTA_Assem.13982.C3	18 kDa	MBP	103580	0	420900	170650	434740	48128	3486.1	733860	229500
21	Uncharacterized protein OS=Danio rerio PE=4 SV=2	F1Q4P0	847 kDa	MBP	0	0	7464.5	0	0	28556	0	0	34021
6	Cluster of Uncharacterized protein OS=Danio rerio GN=mbpa PE=1 SV=2 (E7F0U0_DANRE)	E7F0U0	11 kDa	mbpa	9211.4	359810	149970	31962	522510	0	45106	0	0
268	Uncharacterized protein OS=Danio rerio GN=mcf2a PE=4 SV=1	F1Q4X6	127 kDa	MCF2	0	0	37374	0	0	96828	0	0	14198
113	Uncharacterized protein OS=Danio rerio GN=mcf2lb PE=4 SV=2	E7F2V3	126 kDa	MCF2L	0	0	0	0	0	0	0	0	4438
1583	Uncharacterized protein OS=Danio rerio GN=mcm7 PE=4 SV=1	A0A0R4IF39	68 kDa	MCM7	0	0	0	0	0	3837	0	0	0
2667	microcephalin isoform x1	FHM_All_PTA_Assem.19680.C2	64 kDa	MCPH1	0	18159	0	0	0	0	0	0	0
1501	Uncharacterized protein OS=Danio rerio GN=im:7163673 PE=1 SV=1	E7FA74	213 kDa	MDC1	0	393680	0	0	0	0	0	0	0
654	myod family inhibitor domain-containing protein	Singlet_35994	11 kDa	MDFIC	0	0	0	0	0	0	0	0	7093.8
1816	midkine precursor	FHM_All_PTA_Assem.13703.C2	19 kDa	MDK	0	0	0	0	0	4299.5	0	0	0
944	protein mdm4 isoform x2	FHM_All_PTA_Assem.3880.C1	22 kDa	MDM4	0	0	0	215920	0	11345	0	0	0
2547	Uncharacterized protein OS=Danio rerio GN=mdn1 PE=1 SV=2	E7F4D6	558 kDa	MDN1	0	0	0	0	0	0	0	0	383790
1046	Malic enzyme OS=Danio rerio GN=me3 PE=1 SV=1	A4QPA0	67 kDa	ME3	0	0	0	108080	0	0	0	0	0
1387	Crsp6 protein OS=Danio rerio GN=med17 PE=2 SV=1	B2GSS8	72 kDa	MED17	0	0	51785	0	0	0	0	0	0
2617	Mediator of RNA polymerase II transcription subunit 22 OS=Danio rerio GN=med22 PE=2 SV=1	MED22	23 kDa	MED22	0	0	0	0	0	0	0	0	92911
954	Mediator of RNA polymerase II transcription subunit 26 OS=Danio rerio GN=med26 PE=2 SV=2	MED26	65 kDa	MED26	0	0	0	0	0	22542	0	0	0
1095	myocyte-specific enhancer factor 2c isoform x2	FHM_All_PTA_Assem.11620.C1	14 kDa	MEF2C	0	0	0	14257	0	0	0	0	0
176	Myocyte enhancer factor 2cb isoform alpha 2 OS=Danio rerio GN=mef2cb PE=2 SV=1	A0A076GH28	51 kDa	MEF2C	0	0	0	0	0	234440	0	0	0
1697	Uncharacterized protein (Fragment) OS=Danio rerio GN=meiob PE=1 SV=1	R4GDU8	14 kDa	MEIOB	0	0	0	0	0	0	0	10571	0
2260	Maternal embryonic leucine zipper kinase OS=Danio rerio GN=melk PE=2 SV=1	MELK	77 kDa	MELK	0	0	0	36993	0	0	0	0	0
974	Uncharacterized protein OS=Danio rerio GN=mfi2 PE=4 SV=1	A0A0R4IC71	80 kDa	MELTF	9359.2	0	0	0	0	0	0	0	0
2631	melanotransferrin isoform x2	Singlet_38201	12 kDa	MELTF	0	0	0	0	0	0	0	0	20821
1450	Men1 protein OS=Danio rerio GN=men1 PE=1 SV=1	Q503J8	69 kDa	MEN1	0	0	0	0	0	0	2677	0	0
2299	menin	gi|73507174	30 kDa	MEN1	0	0	0	111380	0	0	0	0	0
242	neuropilin 2b	FHM_All_PTA_Assem.3582.C1	53 kDa	MFGE8	0	19521	0	12362	0	0	0	77729	0
1648	Uncharacterized protein OS=Danio rerio GN=mfhas1 PE=4 SV=1	E9QE56	110 kDa	MFHAS1	0	0	0	0	0	0	0	9447	0
2398	Uncharacterized protein OS=Danio rerio GN=zgc:162161 PE=4 SV=1	F1R9M5	64 kDa	MFSD4B	0	0	260250	0	0	0	0	0	0
314	Max gene-associated protein OS=Danio rerio GN=mgaa PE=2 SV=1	D2JVK2	298 kDa	MGA	0	7972.5	0	0	0	0	0	0	0
1117	Zgc:111997 OS=Danio rerio GN=mhc1uia PE=2 SV=1	Q567J7	39 kDa	mhc1uia	0	0	0	18565	0	0	0	0	0
999	melanoma inhibitory activity protein 3 isoform x5	FHM_All_PTA_Assem.16536.C1	23 kDa	MIA3	29704	0	0	0	0	0	0	0	0
2767	Molecule interacting with CasL 1 (Fragment) OS=Danio rerio GN=mical1 PE=2 SV=1	E5F2M3	95 kDa	MICAL1	0	0	602460	0	0	0	0	0	0
1507	Protein-methionine sulfoxide oxidase mical3a (Fragment) OS=Danio rerio GN=mical3a PE=4 SV=1	F1Q6Q7 (+9)	113 kDa	mical3a	0	40337	0	0	0	0	0	0	0
596	mical-like protein 1 isoform x1	FHM_All_PTA_Assem.5445.C1	56 kDa	MICALL2	0	0	5767	0	0	0	0	0	0
184	calcium uptake protein mitochondrial isoform x1	FHM_All_PTA_Assem.3812.C1	28 kDa	MICU1	0	0	0	11049	0	0	0	0	0
376	Uncharacterized protein OS=Danio rerio GN=mid2 PE=4 SV=2	E7F5U6	81 kDa	MID2	6280.5	0	0	0	0	0	0	0	0
2839	migration and invasion-inhibitory protein	FHM_All_PTA_Assem.4551.C1	19 kDa	MIIP	0	71936	0	0	0	0	0	0	0
74	Si:busm1-142b24.1 protein (Fragment) OS=Danio rerio GN=mis18bp1 PE=2 SV=1	A4QP48	96 kDa	MIS18BP1	0	0	57944	26332	0	0	0	0	0
150	antigen ki-67	Singlet_48841	173 kDa	MKI67	0	0	0	74242	0	7796	0	0	0
910	Uncharacterized protein OS=Danio rerio GN=mki67 PE=4 SV=1	E7F3N4	225 kDa	MKI67	0	0	0	0	0	9298.5	0	0	0
1646	Uncharacterized protein OS=Danio rerio GN=mkl1a PE=4 SV=2	E7FFY7	96 kDa	MKL1	0	0	0	0	0	0	0	50854	0
687	Uncharacterized protein OS=Danio rerio GN=mkl1b PE=4 SV=1	E7F9J6	132 kDa	MKL1	0	0	0	0	34346	0	0	0	0
834	Uncharacterized protein OS=Danio rerio GN=mkl2b PE=4 SV=1	E7F442	102 kDa	MKL2	0	0	0	139390	0	0	0	0	0
1685	map kinase-interacting serine threonine-protein kinase 1 isoform x3	FHM_All_PTA_Assem.5249.C2	20 kDa	MKNK1	0	0	0	0	0	0	0	208840	0
439	Uncharacterized protein OS=Danio rerio GN=mlh1 PE=1 SV=1	B8A6F5	81 kDa	MLH1	0	0	0	0	0	0	0	6654	0
1064	Uncharacterized protein OS=Danio rerio GN=mlh3 PE=4 SV=2	E7F7Y3	128 kDa	MLH3	13902	0	0	78475	0	0	0	0	0
677	protein af-9 isoform x1	FHM_All_PTA_Assem.10879.C1	62 kDa	MLLT3	0	0	0	0	0	0	0	5382.5	0
449	Uncharacterized protein OS=Danio rerio GN=mllt3 PE=4 SV=1	F1QFU7	66 kDa	MLLT3	0	0	0	0	0	0	0	321890	0
1513	Uncharacterized protein OS=Danio rerio GN=mlphb PE=4 SV=2	F1QLX6	66 kDa	MLPH	0	11691	0	0	0	0	0	0	0
961	si:dkey- protein	Singlet_8528_R	5 kDa	MMAB	0	0	0	0	0	41937	0	0	0
673	Methylmalonic aciduria and homocystinuria type C protein homolog (Fragment) OS=Danio rerio GN=mmachc PE=4 SV=1	F1QZ86	31 kDa	MMACHC	0	0	91371	0	0	18116	0	0	0
1961	Uncharacterized protein OS=Danio rerio GN=mmrn2b PE=4 SV=2	E7FG77	91 kDa	MMRN2	3294.5	0	0	0	0	0	0	0	0
239	mps one binder kinase activator-like 1a	FHM_All_PTA_Assem.14127.C1	23 kDa	MOB2	0	102330	0	0	0	31873	0	50928	0
174	Uncharacterized protein (Fragment) OS=Danio rerio GN=mob2a PE=4 SV=2	F1QL74	32 kDa	MOB2	11544	0	0	0	0	0	0	0	0
1931	Zgc:158312 OS=Danio rerio GN=mogs PE=2 SV=1	A1L1S8	96 kDa	MOGS	28451	0	0	0	0	0	0	0	0
1545	mannosyl-oligosaccharide glucosidase isoform x1	FHM_All_PTA_Assem.4777.C1	35 kDa	MOGS	0	38767	0	0	0	0	0	0	0
2493	Uncharacterized protein OS=Danio rerio GN=zgc:152774 PE=4 SV=1	A0A0R4IA32	34 kDa	MORC4	0	0	0	0	0	0	0	0	17693
800	motile sperm domain containing 2	FHM_All_PTA_Assem.10744.C1	11 kDa	MOSPD2	0	0	0	0	0	3390.2	0	0	0
1848	DBH-like monooxygenase protein 1 homolog OS=Danio rerio GN=moxd1 PE=2 SV=2	MOXD1	69 kDa	MOXD1	0	0	0	0	0	104750	0	0	0
633	novel protein macrophage expressed gene 1 ( zgc:110354)	FHM_All_PTA_Assem.24142.C1	81 kDa	MPEG1	0	0	0	0	0	0	0	0	6141
156	Uncharacterized protein OS=Danio rerio GN=mphosph8 PE=1 SV=1	B0S768	107 kDa	MPHOSPH8	0	0	0	160640	0	0	0	0	192950
1391	membrane palmitoylated 5a (maguk p55 subfamily member 5a)	FHM_All_PTA_Assem.4039.C1	10 kDa	MPP5	8850.5	0	0	0	0	0	0	0	0
1849	MAGUK p55 subfamily member 5-A OS=Danio rerio GN=mpp5a PE=1 SV=2	MPP5A	76 kDa	MPP5	0	0	0	0	0	14863	0	0	0
627	Uncharacterized protein OS=Danio rerio GN=mroh1 PE=1 SV=1	E7F6I0	185 kDa	MROH1	0	0	63970	0	0	0	0	0	0
2699	39s ribosomal protein mitochondrial	c11253/f9p3/1002	31 kDa	MRPL2	0	0	0	0	0	6798.5	0	0	0
1795	Uncharacterized protein OS=Danio rerio GN=mrpl20 PE=1 SV=1	F1QKE9	17 kDa	MRPL20	7165	0	0	0	0	5485	0	0	0
1941	39S ribosomal protein L41, mitochondrial OS=Danio rerio GN=mrpl41 PE=1 SV=1	B0S7H9	15 kDa	MRPL41	5205.5	0	0	0	0	0	0	0	0
1402	39s ribosomal protein mitochondrial	FHM_All_PTA_Assem.17142.C1	17 kDa	MRPL42	0	0	36383	0	0	0	0	0	0
777	zgc:114114 protein	FHM_All_PTA_Assem.2176.C1	38 kDa	MRPL44	0	15947	0	0	0	0	0	0	0
1827	28s ribosomal protein mitochondrial	FHM_All_PTA_Assem.20945.C2	16 kDa	MRPS18C	0	0	0	0	0	14805	0	0	0
1058	28s ribosomal protein mitochondrial	Contig3930	14 kDa	MRPS2	0	0	0	242650	0	0	0	0	0
1618	Uncharacterized protein OS=Danio rerio GN=mrps31 PE=1 SV=1	A2BEP0	49 kDa	MRPS31	0	0	0	0	0	0	0	8880.5	0
1071	Uncharacterized protein OS=Danio rerio GN=mrvi1 PE=4 SV=2	E7FFZ0	79 kDa	MRVI1	0	0	0	17583	0	0	0	0	0
1768	Msgn1 protein OS=Danio rerio GN=msgn1 PE=2 SV=1	B2RY95	15 kDa	MSGN1	0	0	0	0	0	4004.5	0	0	0
1476	Uncharacterized protein OS=Danio rerio GN=msh3 PE=4 SV=1	A0A0R4IUP6	122 kDa	MSH3	0	4460.5	0	0	0	0	0	0	0
80	Wu:fq40e10 protein (Fragment) OS=Danio rerio GN=msl2b PE=2 SV=1	A4QN48	33 kDa	MSL2	0	0	0	4605	0	0	0	92085	0
1735	Uncharacterized protein (Fragment) OS=Danio rerio GN=mslna PE=4 SV=1	A0A0R4IDJ5	180 kDa	MSLN	0	0	0	0	0	2610	0	0	0
1554	Methionine-R-sulfoxide reductase B2, mitochondrial OS=Danio rerio GN=msrb2 PE=4 SV=1	G1K2G0	20 kDa	MSRB2	0	8562	0	0	0	0	0	0	0
307	arginine-glutamic acid dipeptide repeats protein isoform x1	FHM_All_PTA_Assem.10939.C1	74 kDa	MTA2	0	0	0	0	0	0	0	0	201160
801	loc553275 protein	FHM_All_PTA_Assem.1426.C2	27 kDa	MTDH	0	0	0	0	0	746.72	0	0	0
1072	Uncharacterized protein OS=Danio rerio GN=mterf1 PE=4 SV=2	E7FGP4	43 kDa	MTERF	0	0	0	30248	0	0	0	0	0
384	Uncharacterized protein OS=Danio rerio GN=mthfd1b PE=4 SV=1	A0A0R4IMA6	101 kDa	MTHFD1	12432	0	0	0	0	0	0	2825.6	2615.3
2537	Melatonin receptor type 1B a OS=Danio rerio GN=mtnr1ba PE=2 SV=1	B3DJ99	39 kDa	MTNR1B	0	0	0	0	0	0	0	0	119870
946	methionine synthase	FHM_All_PTA_Assem.5614.C1	62 kDa	MTR	0	0	0	0	0	51811	0	0	4271.5
2584	microtubule-associated tumor suppressor candidate 2-like isoform x1	FHM_All_PTA_Assem.17654.C1	26 kDa	MTUS2	0	0	0	0	0	0	0	0	19323
1838	metaxin 2	FHM_All_PTA_Assem.5839.C1	37 kDa	MTX1	0	0	0	0	0	35383	0	0	0
221	Uncharacterized protein OS=Danio rerio GN=musk PE=4 SV=1	A0A0R4IDI8	106 kDa	MUSK	0	9939	0	0	0	14174	0	0	0
1520	Uncharacterized protein OS=Danio rerio GN=mxf PE=4 SV=1	F1R785	73 kDa	MX1	0	5780.5	0	0	0	0	0	0	0
1083	Uncharacterized protein OS=Danio rerio GN=mxra5b PE=4 SV=2	F1QHX4	283 kDa	MXRA5	0	0	0	8974	0	0	0	0	0
2185	Uncharacterized protein OS=Danio rerio GN=myadml2 PE=4 SV=2	F1QNB6	32 kDa	MYADML2	0	0	0	8803.5	0	0	0	0	0
1376	transcriptional activator myb isoform 2	FHM_All_PTA_Assem.22565.C1	14 kDa	MYB	0	0	0	0	0	0	0	43512	0
1730	Uncharacterized protein OS=Danio rerio GN=mybpc1 PE=4 SV=1	A0A0R4IA77	132 kDa	MYBPC1	0	0	0	0	0	52443	0	0	0
2405	myosin-binding protein fast-type	FHM_All_PTA_Assem.11210.C2	28 kDa	MYBPC2	0	0	50326	0	0	0	0	0	0
1989	e3 ubiquitin-protein ligase mycbp2 isoform x15	FHM_All_PTA_Assem.11053.C1	10 kDa	MYCBP2	69578	0	0	0	0	0	0	11438	0
1119	Esrom OS=Danio rerio GN=mycbp2 PE=2 SV=1	Q5IBM5	502 kDa	MYCBP2	0	0	0	109820	0	0	0	0	0
1364	Myogenic regulatory factor myf5 OS=Danio rerio GN=myf5 PE=4 SV=1	Q9I9H3	26 kDa	MYF5	0	0	0	0	0	0	0	0	18642
1568	Fast muscle-specific myosin heavy chain (Fragment) OS=Danio rerio GN=myhz2 PE=2 SV=2	Q90ZE5	95 kDa	MYH4	0	13178	0	0	0	0	0	0	0
1517	Uncharacterized protein OS=Danio rerio GN=myhb PE=1 SV=1	F1QVX3	223 kDa	MYH4	0	16796	0	0	0	0	0	0	0
837	Uncharacterized protein OS=Danio rerio GN=myhz1.1 PE=1 SV=2	E7FAD0	222 kDa	MYH4	0	0	0	0	0	0	0	75030	0
131	Myosin, heavy polypeptide 6, cardiac muscle, alpha OS=Danio rerio GN=myh6 PE=2 SV=1	B3DJP9	223 kDa	MYH6	0	0	0	0	0	0	23115	0	334270
2030	Zgc:152732 protein (Fragment) OS=Danio rerio GN=vmhcl PE=2 SV=1	Q5XJD7	33 kDa	MYH7	5967	0	0	0	0	0	0	0	0
1268	Uncharacterized protein OS=Danio rerio GN=myh7bb PE=4 SV=2	E9QF07	224 kDa	MYH7B	0	0	0	0	0	0	0	0	0
318	Uncharacterized protein OS=Danio rerio GN=myh9a PE=1 SV=2	F1R889	227 kDa	MYH9	0	0	0	180250	0	0	0	0	0
2693	Uncharacterized protein OS=Danio rerio GN=mylk4a PE=4 SV=1	E7FFC0	87 kDa	MYLK4	0	5755	0	0	0	0	0	0	0
769	Uncharacterized protein OS=Danio rerio GN=myo15aa PE=4 SV=1	F8W622	463 kDa	MYO15A	0	40997	0	0	0	0	0	0	0
400	Uncharacterized protein OS=Danio rerio GN=myo18aa PE=4 SV=1	A0A0R4J7R2	279 kDa	MYO18A	0	33633	0	0	0	0	0	0	0
1921	Uncharacterized protein OS=Danio rerio GN=myo1b PE=4 SV=1	A0A0R4IR90	135 kDa	MYO1B	22449	0	0	0	0	0	0	0	0
444	Uncharacterized protein OS=Danio rerio GN=myo5ab PE=1 SV=2	E7FB39	210 kDa	MYO5A	0	0	0	6846	0	0	0	22238	41798
2514	Uncharacterized protein OS=Danio rerio GN=myo5aa PE=4 SV=1	A0A0R4IW90	213 kDa	MYO5A	0	0	0	0	0	0	0	0	413540
274	Uncharacterized protein OS=Danio rerio GN=myo5b PE=4 SV=1	A0A0R4IMI1	210 kDa	MYO5B	16304	0	131660	0	0	0	0	0	0
701	unconventional myosin-vb	FHM_All_PTA_Assem.17056.C1	14 kDa	MYO5B	0	0	0	0	0	1892	0	1745.2	0
2573	unconventional myosin-vb isoform x3	FHM_All_PTA_Assem.11077.C1	60 kDa	MYO5B	0	0	0	0	0	0	0	0	173460
234	Uncharacterized protein (Fragment) OS=Danio rerio GN=myo7ab PE=4 SV=2	F1R527	250 kDa	MYO7A	0	0	0	2224.5	0	0	0	0	0
2695	Uncharacterized protein OS=Danio rerio GN=myo7aa PE=4 SV=1	A0A0R4IM58	252 kDa	myo7aa	0	0	0	0	0	0	0	9358.6	0
47	unconventional myosin-ixa isoform x5	FHM_All_PTA_Assem.13340.C1	21 kDa	MYO9A	0	21911	0	0	0	50889	0	0	22340
1645	Uncharacterized protein OS=Danio rerio GN=myo9b PE=1 SV=2	E7FFP7	226 kDa	MYO9B	0	0	0	0	0	0	0	28496	0
2619	Myocilin OS=Danio rerio GN=myoc PE=2 SV=1	Q5F0G5	53 kDa	MYOC	0	0	0	0	0	0	0	0	11590
2577	myoferlin isoform x1	FHM_All_PTA_Assem.129.C1	11 kDa	MYOF	0	0	0	0	0	0	0	0	9120.5
2212	otoferlin isoform x4	FHM_All_PTA_Assem.129.C4	66 kDa	MYOF	0	0	0	24054	0	0	0	0	0
403	Uncharacterized protein OS=Danio rerio GN=myom1a PE=4 SV=1	E7EYD0	166 kDa	MYOM1	4674.5	165930	0	0	0	0	0	0	0
1103	myomesin 1a isoform x2	FHM_All_PTA_Assem.4065.C1	7 kDa	MYOM1	0	0	2087.4	6898	0	0	0	0	0
22	Uncharacterized protein OS=Danio rerio GN=myom1b PE=4 SV=1	A0A0R4IGQ8	181 kDa	MYOM1	0	0	0	1146900	0	0	0	0	0
2562	Uncharacterized protein OS=Danio rerio GN=myoz3a PE=4 SV=2	F1QTP7	28 kDa	MYOZ3	0	0	0	0	0	0	0	0	1000300
2509	Uncharacterized protein OS=Danio rerio GN=myt1b PE=4 SV=1	A0A0R4IRU2	134 kDa	MYT1	0	0	0	0	0	0	0	0	58751
2279	myelin transcription factor 1-like protein isoform x1	Singlet_40224	25 kDa	MYT1L	0	0	0	46483	0	0	0	0	0
1366	Uncharacterized protein (Fragment) OS=Danio rerio GN=si:ch73-288l11.2 PE=4 SV=2	F1QA84	54 kDa	N4BP3	0	0	0	0	0	0	0	0	41303
70	Transcriptional coactivator tubedown-100 OS=Danio rerio GN=naa15b PE=2 SV=1	Q6TNQ3	101 kDa	NAA15	0	8375.5	0	0	0	0	0	0	0
1149	N-alpha-acetyltransferase 35, NatC auxiliary subunit OS=Danio rerio GN=naa35 PE=4 SV=1	A0A0R4IB48	83 kDa	NAA35	0	0	67214	0	0	0	0	0	0
1417	N-alpha-acetyltransferase 40 OS=Danio rerio GN=naa40 PE=1 SV=1	E7EYF8	16 kDa	naa40	0	0	0	0	0	0	0	3324.7	0
212	Uncharacterized protein OS=Danio rerio GN=nab1a PE=4 SV=1	F1REI4	59 kDa	NAB1	0	0	0	0	0	0	0	11003	0
1186	Uncharacterized protein OS=Danio rerio GN=nabp1a PE=4 SV=1	F1QH28	22 kDa	NABP1	0	0	22616	0	0	0	0	0	0
710	nascent polypeptide-associated complex subunit alpha isoform 1	Singlet_30652	26 kDa	NACA	0	0	63287	0	0	0	0	1547.5	0
2407	PREDICTED: alpha-N-acetylglucosaminidase	FHM_All_PTA_Assem.13148.C1	19 kDa	NAGLU	0	0	219440	0	0	0	0	0	0
1198	sialic acid synthase	FHM_All_PTA_Assem.1209.C1	39 kDa	NANS	0	0	92543	0	0	7949	0	0	0
1927	Cytosolic Fe-S cluster assembly factor narfl OS=Danio rerio GN=narfl PE=4 SV=1	A0A0R4IWR8	63 kDa	NARFL	9294.5	0	0	0	0	0	0	0	0
1451	Uncharacterized protein OS=Danio rerio GN=zgc:101040 PE=1 SV=1	Q6DEG7	34 kDa	NAT1	0	0	0	0	0	0	10296	0	0
1804	N-acetylaspartate synthetase OS=Danio rerio GN=nat8l PE=4 SV=1	F1RCD7	39 kDa	NAT8L	0	0	0	0	0	47486	0	0	0
2428	n-acetyltransferase 9	FHM_All_PTA_Assem.23824.C1	7 kDa	NAT9	0	0	21885	0	0	0	0	0	0
106	Neuron navigator 3 OS=Danio rerio GN=nav3 PE=4 SV=1	A0A0R4IPZ9	241 kDa	NAV3	0	0	0	0	0	0	0	0	58675
118	Uncharacterized protein (Fragment) OS=Danio rerio GN=nbeab PE=4 SV=1	A0A0R4IY27	312 kDa	NBEA	0	0	0	0	0	0	0	0	21321
52	Neurobeachinlike 1 [Danio rerio] OS=Lepeophtheirus salmonis GN=nbeal1 PE=4 SV=1	A0A0K2UFN2	304 kDa	nbeal1	5875.5	0	0	0	0	0	0	0	0
2353	Ncam2 (Fragment) OS=Danio rerio GN=ncam2 PE=2 SV=1	A4JYG9	78 kDa	NCAM2	0	0	13604	0	0	0	0	0	0
2772	neurocan core protein	FHM_All_PTA_Assem.17242.C1	32 kDa	NCAN	0	0	0	0	0	5151	0	0	0
2088	Uncharacterized protein OS=Danio rerio GN=ncapd2 PE=4 SV=1	A0A0R4IRW7	155 kDa	NCAPD2	0	0	0	62693	0	0	0	0	0
278	Uncharacterized protein OS=Danio rerio GN=ncapd3 PE=1 SV=1	F1R935	160 kDa	NCAPD3	11459	0	0	0	0	37648	0	0	0
2180	Uncharacterized protein OS=Danio rerio GN=ncbp3 PE=1 SV=1	F1QH50	78 kDa	NCBP3	0	0	0	33778	0	0	0	0	0
2729	uncharacterized protein C17orf85 homolog	FHM_All_PTA_Assem.11517.C1	78 kDa	NCBP3	0	0	0	0	0	1301400	0	0	0
838	Uncharacterized protein (Fragment) OS=Danio rerio GN=nck1a PE=4 SV=2	E9QC52	38 kDa	NCK1	0	0	0	0	0	0	0	67224	0
71	nck-associated protein 1 isoform x3	FHM_All_PTA_Assem.11503.C1	28 kDa	NCKAP1	0	0	0	0	0	0	0	10044	0
2222	nck-associated protein 5-like isoform x1	FHM_All_PTA_Assem.24206.C1	103 kDa	NCKAP5L	0	0	0	65401	0	0	0	0	0
213	poly a binding cytoplasmic 1 b	FHM_All_PTA_Assem.4071.C2	75 kDa	NCL	0	0	0	0	152570	0	0	0	0
2345	Uncharacterized protein OS=Danio rerio GN=ncoa3 PE=4 SV=1	A0A0R4IY58	160 kDa	NCOA3	0	0	20586	0	0	0	0	0	0
2031	Uncharacterized protein OS=Danio rerio GN=ncoa5 PE=1 SV=1	Q66HY6	54 kDa	NCOA5	62028	0	0	0	0	0	0	0	0
452	Uncharacterized protein OS=Danio rerio GN=ncoa6 PE=1 SV=2	F1R869	241 kDa	NCOA6	0	0	0	0	0	0	0	14267	0
619	nuclear receptor corepressor 2 isoform x7	Singlet_32633	28 kDa	NCOR2	0	0	0	0	0	0	0	0	44637
36	Uncharacterized protein (Fragment) OS=Danio rerio GN=ncor2 PE=1 SV=1	F1R8E1	217 kDa	NCOR2	0	0	0	0	0	3906.5	0	0	0
2843	Kinetochore protein NDC80 homolog OS=Danio rerio GN=ndc80 PE=1 SV=1	E7FG74	70 kDa	NDC80	0	0	9485	0	0	0	0	0	0
2614	protein ndnf	FHM_All_PTA_Assem.948.C1	34 kDa	NDNF	0	0	0	0	0	0	0	0	7106
1639	Uncharacterized protein OS=Danio rerio GN=ndst1a PE=4 SV=1	E7F0G2	100 kDa	NDST1	0	0	0	0	0	0	0	3960.5	0
2664	Uncharacterized protein OS=Danio rerio GN=ndst2a PE=1 SV=2	F1QRK0	87 kDa	NDST2	0	0	0	0	0	0	0	0	15744
2048	nadh dehydrogenase	c20648/f1p0/1097	10 kDa	NDUFA2	13519	0	0	0	0	0	0	0	0
1415	NADH dehydrogenase (Ubiquinone) 1 beta subcomplex 5 OS=Danio rerio GN=ndufb5 PE=1 SV=1	A8E5B7	22 kDa	ndufb5	0	0	0	0	0	0	0	12710	0
28	Cluster of Novel protein similar to vertebrate nebulin (NEB) (Fragment) OS=Danio rerio GN=neb PE=4 SV=1 (Q1MSY0_DANRE)	Q1MSY0	718 kDa	neb	0	0	0	0	0	6068.5	0	22669	17464
825	Uncharacterized protein OS=Danio rerio GN=nebl PE=4 SV=1	B0UXW1	32 kDa	NEBL	0	0	0	0	0	0	0	10247	10839
1485	Nectin 1a OS=Danio rerio GN=pvrl1a PE=2 SV=2	B0JYH7	53 kDa	NECTIN1	0	11970	0	0	0	0	0	0	0
115	neurofilament medium polypeptide isoform 2	FHM_All_PTA_Assem.2114.C1	31 kDa	NEFM	0	0	675400	0	0	0	0	0	36888
1023	Uncharacterized protein OS=Danio rerio GN=nek4 PE=4 SV=1	A0A0R4IDN6	96 kDa	NEK4	0	0	0	1095500	0	0	0	0	0
573	nima (never in mitosis gene a)-related kinase 7	FHM_All_PTA_Assem.9286.C1	10 kDa	NEK7	0	0	228920	158550	0	0	0	0	0
1609	Uncharacterized protein OS=Danio rerio GN=nelfa PE=4 SV=1	A0A0R4IBP1	59 kDa	NELFA	0	0	0	0	0	0	0	24897	0
2618	Neu4 OS=Danio rerio GN=neu4 PE=2 SV=1	Q503Z4	49 kDa	NEU4	0	0	0	0	0	0	0	0	13263
1914	Uncharacterized protein OS=Danio rerio GN=nf1b PE=4 SV=1	A0A0R4IFA3	269 kDa	NF1	8222.5	0	0	0	0	0	0	0	0
2552	Uncharacterized protein OS=Danio rerio GN=nfatc3a PE=4 SV=1	E7FE12	115 kDa	NFATC3	0	0	0	0	0	0	0	0	39847
985	Uncharacterized protein OS=Danio rerio GN=nfil3-2 PE=4 SV=1	E7F586	60 kDa	nfil3-2	15046	0	0	0	0	0	0	0	0
1112	Nuclear factor of kappa light polypeptide gene enhancer in B-cells 2, p49/p100 OS=Danio rerio GN=nfkb2 PE=2 SV=1	Q0II00	99 kDa	NFKB2	0	0	0	2464400	0	0	0	0	0
643	nuclear transcription factor beta	FHM_All_PTA_Assem.6509.C1	16 kDa	NFYB	0	0	0	0	0	0	0	4668.9	0
1769	Ntf7 protein OS=Danio rerio GN=ngfa PE=2 SV=1	B3DG61	26 kDa	NGF	5587	0	0	0	0	41660	0	0	0
2071	Uncharacterized protein (Fragment) OS=Danio rerio GN=nhsb PE=4 SV=1	A0A0R4ID73	20 kDa	NHS	0	0	0	864380	0	0	0	0	0
561	Uncharacterized protein OS=Danio rerio GN=nhsa PE=4 SV=2	E7FBZ1	159 kDa	NHS	0	0	0	138400	0	0	0	0	0
1847	Uncharacterized protein OS=Danio rerio GN=nin PE=4 SV=1	I3ISQ9	227 kDa	NIN	0	0	0	0	0	84520	0	0	0
2217	nin protein	FHM_All_PTA_Assem.21696.C1	28 kDa	NINL	0	0	0	37193	0	0	0	0	0
181	Nipped-B-like protein B OS=Danio rerio GN=nipblb PE=2 SV=1	NIPLB	327 kDa	NIPBL	0	11077	0	0	0	0	0	0	0
1577	nischarin isoform x3	c18565/f1p0/1113	14 kDa	NISCH	0	5107.5	0	0	0	0	0	0	0
1559	Novel immune-type receptor 1h, allele 2 OS=Danio rerio GN=nitr1h PE=4 SV=1	Q5VTP1	38 kDa	nitr1h	0	97364	0	0	0	0	0	0	0
497	Novel immune-type receptor 2e, allele 2 (Fragment) OS=Danio rerio GN=nitr2e PE=4 SV=1	Q5VTP2	32 kDa	nitr2e	0	0	0	360220	0	227750	0	0	180030
2683	Novel immune-type receptor 6a, allele 4 OS=Danio rerio GN=nitr6a_4 PE=4 SV=1	A3KFS0	28 kDa	nitr6a_4	0	0	0	0	0	0	0	0	92612
2412	nfkb activating	FHM_All_PTA_Assem.14613.C1	22 kDa	NKAP	0	0	109430	0	0	0	0	0	0
2735	nf-kappa-b-repressing factor (n -repressing factor) (transcription factor nrf) (itba4 protein)	FHM_All_PTA_Assem.20613.C2	58 kDa	NKRF	0	0	0	29926	0	0	0	0	0
821	NK2 homeobox 1a OS=Danio rerio GN=nkx2.4b PE=2 SV=1	A5WVY6	34 kDa	NKX2-1	0	0	0	0	0	0	0	27054	0
713	NK3 homeobox 2 OS=Danio rerio GN=nkx3.2 PE=2 SV=1	B0JZM4	28 kDa	NKX3-2	0	0	0	0	0	7738	452990	0	0
199	Uncharacterized protein OS=Danio rerio GN=nlrx1 PE=4 SV=1	E7FDW7	114 kDa	NLRX1	0	0	0	0	0	741520	0	375870	0
732	Uncharacterized protein (Fragment) OS=Danio rerio GN=nmbr PE=3 SV=1	A0A0A0MPI9	48 kDa	NMBR	0	244560	0	16668	0	0	0	0	0
679	glycylpeptide n-tetradecanoyltransferase 1	FHM_All_PTA_Assem.1651.C2	54 kDa	NMT1	10864	0	0	0	0	0	0	0	0
300	Nicotinamide nucleotide transhydrogenase OS=Danio rerio GN=nnt PE=1 SV=1	Q6NYQ7	113 kDa	NNT	0	0	269790	0	0	0	0	0	0
1484	Uncharacterized protein OS=Danio rerio GN=noa1 PE=1 SV=1	A9JRX9	78 kDa	NOA1	0	47696	0	0	0	0	0	0	0
2410	ccr4-not transcription subunit 6	FHM_All_PTA_Assem.14326.C1	35 kDa	NOCT	0	0	23651	0	0	0	0	0	0
334	NOD2a protein OS=Danio rerio GN=nod2 PE=2 SV=1	F8W3K2	110 kDa	NOD2	28675	0	0	31020	0	0	0	0	0
2078	Nucleolar protein 11-like (Fragment) OS=Danio rerio GN=nol11 PE=4 SV=1	A0A0R4II47	75 kDa	NOL11	0	0	0	22720	0	0	0	0	0
872	Nucleolar protein 12 OS=Danio rerio GN=nol12 PE=2 SV=1	NOL12	27 kDa	NOL12	0	0	0	0	0	0	0	165690	0
935	nolc1l protein	FHM_All_PTA_Assem.1026.C1	86 kDa	NOLC1	3748	0	0	0	0	4685.5	0	0	0
2012	nop58 protein	FHM_All_PTA_Assem.401.C1	61 kDa	NOP58	6956	0	0	0	0	0	0	0	0
1393	Uncharacterized protein OS=Danio rerio GN=nos1 PE=4 SV=1	A0A0R4IQG7	162 kDa	NOS1	0	0	0	0	0	0	0	0	3352.8
2171	Uncharacterized protein OS=Danio rerio GN=si:dkey-34e4.1 PE=4 SV=2	F1Q5W1	69 kDa	NOS1AP	0	0	0	1324700	0	0	0	0	0
2520	Uncharacterized protein OS=Danio rerio GN=nos2a PE=4 SV=1	A2BIN8	122 kDa	NOS2	0	0	0	0	0	0	0	0	6734
720	notch receptor protein	FHM_All_PTA_Assem.16064.C1	28 kDa	NOTCH1	0	0	0	0	0	0	6872.5	0	0
1165	Predicted NADPH oxidase organizer 1 (Fragment) OS=Danio rerio GN=noxo1a PE=2 SV=1	A7E3M8	44 kDa	NOXO1	0	0	327540	0	0	0	0	0	104910
1314	neuropeptide b precursor	FHM_All_PTA_Assem.13853.C1	14 kDa	NPB	0	0	0	0	66567	0	0	0	0
965	proliferation differentiation and control protein 1 isoform x2	gi|72740343	29 kDa	NPDC1	41815	0	0	0	0	0	0	0	0
1316	neural differentiation and 1a precursor	FHM_All_PTA_Assem.658.C1	35 kDa	NPDC1	0	0	0	0	0	0	0	1695.7	0
612	Uncharacterized protein OS=Danio rerio GN=nphp1 PE=4 SV=1	F1R8C8	75 kDa	NPHP1	0	0	0	0	0	0	0	0	0
2189	Uncharacterized protein OS=Danio rerio GN=nphp4 PE=4 SV=2	F1QSP6	158 kDa	NPHP4	0	0	0	26150	0	0	0	0	0
1115	Guanylate cyclase OS=Danio rerio GN=npr1a PE=3 SV=1	Q1LX84	122 kDa	NPR1	0	0	0	4905.5	0	0	0	0	0
153	peroxisome proliferator-activated receptor alpha isoform x1	FHM_All_PTA_Assem.4124.C1	40 kDa	NR1D2	685910	0	0	34394	0	0	0	0	145070
2474	nuclear receptor subfamily group member 1	c9536/f1p0/1474	25 kDa	NR2C2	0	0	678130	0	0	0	0	0	0
320	androgen receptor	FHM_All_PTA_Assem.5383.C1	82 kDa	NR3C1	0	0	0	0	0	0	0	0	4184.5
1452	novel protein vertebrate nebulin	Singlet_38545	32 kDa	NRAP	0	0	0	0	0	0	11048	0	0
604	Uncharacterized protein OS=Danio rerio GN=nrg2a PE=2 SV=1	A5D6U9	54 kDa	NRG2	0	0	0	0	0	0	0	0	190250
1819	neuregulin 2a isoform x1	FHM_All_PTA_Assem.14397.C2	26 kDa	NRG2	0	0	0	0	0	615680	0	0	0
255	Uncharacterized protein OS=Danio rerio GN=nrg3b PE=4 SV=1	E7FCS5	81 kDa	NRG3	0	0	0	0	0	0	0	30130	0
215	neurogranin (protein kinase c rc3) b	Singlet_39559	9 kDa	NRGN	0	0	0	0	136880	0	0	0	0
925	Uncharacterized protein OS=Danio rerio GN=nrip1a PE=4 SV=1	F1QMY9	119 kDa	NRIP1	0	0	0	0	0	87488	0	0	60084
2191	Uncharacterized protein OS=Danio rerio GN=nrip1b PE=4 SV=2	F1QVR4	79 kDa	NRIP1	0	0	0	27429	0	0	0	0	0
774	neuropilin 1a	FHM_All_PTA_Assem.19201.C1	39 kDa	NRP1	0	21787	0	0	0	0	0	0	0
2188	Neurexin-3b OS=Danio rerio GN=nrxn3b PE=4 SV=1	F1QRL7	156 kDa	NRXN3	0	0	0	137320	0	0	0	0	0
2559	Histone-lysine N-methyltransferase OS=Danio rerio GN=nsd1b PE=4 SV=1	F1Q9U9	209 kDa	NSD1	0	0	0	0	0	0	0	0	20497
1851	Uncharacterized protein (Fragment) OS=Danio rerio GN=nuak2 PE=4 SV=1	Q1MTK5	66 kDa	NUAK2	0	0	0	0	0	24295	0	0	0
1475	Uncharacterized protein OS=Danio rerio GN=nucb1 PE=4 SV=1	A0A0R4IJA4	54 kDa	NUCB1	0	28366	0	0	0	0	0	0	0
3	zgc:165430 protein	FHM_All_PTA_Assem.3771.C1	35 kDa	NUCKS1	229970	339680	462650	204580	861010	130790	11369	373460	234770
1	zgc:165430 protein	FHM_All_PTA_Assem.17400.C1	22 kDa	NUCKS1	6815.5	3411.7	307580	14203	328090	0	86729	195080	0
1491	nudc domain-containing protein 3	Contig606	18 kDa	NUDCD3	0	0	0	0	0	0	0	0	0
1290	dihydro-8-oxoguanine triphosphatase precursor	FHM_All_PTA_Assem.24130.C1	18 kDa	NUDT1	0	0	0	0	0	0	0	0	63332
1303	Si:dkey-77p13.2 protein OS=Danio rerio GN=nudt14 PE=2 SV=1	Q08BN3	27 kDa	NUDT14	0	0	0	0	0	0	0	0	9307
1502	Uncharacterized protein OS=Danio rerio GN=nufip2 PE=4 SV=1	E7FCK6	67 kDa	NUFIP2	0	15909	0	0	0	0	0	0	0
249	Uncharacterized protein OS=Danio rerio GN=numa1 PE=4 SV=1	A0A0R4IH76	280 kDa	NUMA1	0	0	0	0	0	1938.6	0	68013	0
1912	Nuclear pore complex protein Nup85 OS=Danio rerio GN=nup85 PE=4 SV=1	A0A0R4IBW5	74 kDa	NUP85	4239.5	0	0	0	0	0	0	0	0
693	Uncharacterized protein OS=Danio rerio GN=nup88 PE=1 SV=1	A2CEI4	81 kDa	nup88	0	0	0	0	0	0	0	2272.8	0
1728	Uncharacterized protein (Fragment) OS=Danio rerio GN=nxph3 PE=4 SV=1	A0A0J9YIS9	20 kDa	NXPH3	0	0	0	0	0	15913	0	0	0
157	Uncharacterized protein OS=Danio rerio GN=obscnb PE=4 SV=2	E7EYG1	687 kDa	OBSCN	0	3790.5	0	17043	0	0	0	0	0
1556	Uncharacterized protein OS=Danio rerio GN=obsl1a PE=4 SV=1	M9MMC0	225 kDa	OBSL1	0	47191	0	0	0	0	0	0	0
805	Oc90 (Fragment) OS=Danio rerio GN=oc90 PE=2 SV=1	A0A0B5JS34	106 kDa	OC90	0	0	0	0	0	0	0	2109	0
2518	PLA2-like otoconin OS=Danio rerio GN=oc90 PE=2 SV=1	A0JL26	106 kDa	OC90	0	0	0	0	0	0	0	0	34339
606	Uncharacterized protein OS=Danio rerio GN=si:dkey-208k22.6 PE=4 SV=1	B0UXT0	60 kDa	OCEL1	0	0	0	0	0	0	0	0	129620
2771	ocln partial	FHM_All_PTA_Assem.4521.C1	19 kDa	OCLN	0	0	0	16727	0	0	0	0	0
1156	Uncharacterized protein OS=Danio rerio GN=ocrl PE=4 SV=1	A0A0R4IPY6	110 kDa	OCRL	0	0	20314	0	0	0	0	0	0
756	Uncharacterized protein OS=Danio rerio GN=odf2a PE=4 SV=2	E7F186	96 kDa	ODF2	0	0	0	0	0	16912	0	0	0
1240	Uncharacterized protein OS=Danio rerio GN=ogdha PE=4 SV=1	A0A0R4IP01	116 kDa	OGDH	0	0	0	0	0	0	0	0	6683.5
937	2-oxoglutarate dehydrogenase- mitochondrial	FHM_All_PTA_Assem.15652.C1	7 kDa	OGDH	0	0	0	0	0	71271	0	0	0
2842	Uncharacterized protein (Fragment) OS=Danio rerio GN=olfcd1 PE=4 SV=2	F1QVD8	93 kDa	olfcd1	0	0	0	125770	0	0	0	0	0
1607	Uncharacterized protein (Fragment) OS=Danio rerio GN=olfce1p PE=4 SV=1	A0A0R4I9U8	94 kDa	olfce1p	0	0	0	0	0	0	0	862140	0
813	Uncharacterized protein OS=Danio rerio GN=olfcg3 PE=4 SV=1	A0A0R4I9L6	93 kDa	olfcg3	0	0	0	0	0	0	0	173110	0
2092	Uncharacterized protein OS=Danio rerio GN=olfcs1 PE=4 SV=1	A0A0R4IV20	93 kDa	olfcs1	0	0	0	47156	0	0	0	0	0
162	One cut domain family member OS=Danio rerio GN=onecut1 PE=2 SV=1	Q5MD19	51 kDa	ONECUT1	0	0	391900	528220	0	0	0	0	0
1789	Uncharacterized protein (Fragment) OS=Danio rerio GN=onecut3a PE=4 SV=6	F1QBJ8	49 kDa	ONECUT3	0	0	0	0	0	17742	0	0	0
409	5-oxoprolinase isoform x1	FHM_All_PTA_Assem.11902.C2	140 kDa	OPLAH	0	16830	0	0	0	0	0	0	36034
1185	Melanopsin-A OS=Danio rerio GN=opn4a PE=3 SV=1	F1QGX5	66 kDa	OPN4	0	0	326610	0	0	0	0	0	25632
2495	Uncharacterized protein OS=Danio rerio GN=or128-7 PE=4 SV=1	A0A0R4IAM6	35 kDa	or128-7	0	0	0	0	0	0	0	0	53335
746	Uncharacterized protein OS=Danio rerio GN=orai1a PE=4 SV=1	A0A0R4IYV8	25 kDa	ORAI1	0	257600	0	0	0	52048	0	0	0
371	origin recognition complex subunit 1 isoform x2	Singlet_36502	7 kDa	ORC1	0	0	0	0	0	57072	0	70039	3626
790	Zgc:153041 OS=Danio rerio GN=orc2 PE=2 SV=1	Q08BP8	63 kDa	ORC2	0	19767	0	0	0	0	0	0	0
2453	Gag-like protein OS=Danio rerio GN=ORF1 PE=4 SV=1	Q76IL0	49 kDa	orf1	0	0	48938	0	0	0	0	0	0
2267	Odorant receptor OS=Danio rerio GN=or129-1 PE=4 SV=1	Q2PRE6	36 kDa	orf129-1	0	0	0	20658	0	0	0	0	0
480	Oxysterol-binding protein OS=Danio rerio GN=osbpl7 PE=1 SV=1	F1RCP2	101 kDa	OSBPL7	0	0	0	0	0	4098	0	0	0
984	oxidative stress-induced growth inhibitor 1	Contig626	22 kDa	OSGIN1	161610	0	0	0	0	0	0	0	0
1371	Uncharacterized protein OS=Danio rerio GN=otofb PE=4 SV=2	F1QFI6	200 kDa	OTOF	0	0	0	611060	0	0	0	0	0
117	otoferlin isoform x4	Singlet_44612	24 kDa	OTOF	0	0	0	7785	0	0	0	0	0
1850	Otoferlin OS=Danio rerio GN=otof PE=3 SV=1	OTOF	226 kDa	OTOF	0	0	0	0	0	2702.5	0	0	0
2325	Uncharacterized protein OS=Danio rerio GN=otud4 PE=4 SV=1	A0A0R4IAK5	49 kDa	OTUD4	0	0	169810	0	0	0	0	0	0
2876	OTU domain-containing protein 5-A OS=Danio rerio GN=otud5a PE=4 SV=1	A0A0R4I9D3	50 kDa	OTUD5	5145.5	0	0	0	0	0	0	0	0
1193	Uncharacterized protein (Fragment) OS=Danio rerio GN=oxct1a PE=1 SV=1	F1REG7	12 kDa	OXCT1	0	0	248590	0	0	0	0	0	0
1337	P2X purinoceptor OS=Danio rerio GN=p2rx7 PE=2 SV=1	Q7SZM2	68 kDa	P2RX7	0	0	0	0	0	0	0	0	51903
2287	Uncharacterized protein (Fragment) OS=Danio rerio GN=p2ry11 PE=3 SV=1	X1WCK4	37 kDa	P2RY11	0	0	0	40904	0	0	0	0	0
1529	hypothetical loc559344	FHM_All_PTA_Assem.15182.C1	39 kDa	P3H1	0	27913	0	0	0	0	0	0	0
2338	Uncharacterized protein OS=Danio rerio GN=p4ha1a PE=4 SV=1	A0A0R4IQ20	60 kDa	P4HA1	0	0	121530	0	0	0	0	0	0
1575	Uncharacterized protein OS=Danio rerio GN=p4htm PE=4 SV=1	X1WG80	58 kDa	P4HTM	0	42037	0	0	0	0	0	0	0
598	proliferation-associated a	Singlet_38335	24 kDa	PA2G4	0	0	17625	0	0	0	0	0	0
48	proliferation-associated 2g4	FHM_All_PTA_Assem.2316.C1	44 kDa	PA2G4	0	0	0	0	0	0	0	0	45204
1531	poly a binding cytoplasmic 1 b	FHM_All_PTA_Assem.17957.C4	44 kDa	PABPC1	0	6595	36570	0	0	0	0	0	0
781	splicing factor subunit 4	FHM_All_PTA_Assem.306.CB3	71 kDa	PABPC1	0	100880	0	0	0	0	0	0	0
1712	a binding cytoplasmic 1 b	gi|73462197	16 kDa	PABPC3	0	0	0	0	0	0	0	349150	0
2211	pabpn1 protein	FHM_All_PTA_Assem.1138.C2	45 kDa	PABPN1	0	0	0	27490	0	0	0	0	0
1330	Uncharacterized protein OS=Danio rerio GN=pacrg PE=4 SV=1	A0A0R4IV84	26 kDa	PACRG	0	0	0	0	0	70728	0	0	0
2467	phosphofurin acidic cluster sorting protein 1	Singlet_7547	8 kDa	PACS1	0	0	324580	0	0	0	0	0	0
95	phosphofurin acidic cluster sorting protein 2	FHM_All_PTA_Assem.9780.C1	11 kDa	PACS2	0	0	0	0	0	104450	0	302570	0
2016	polyadenylate-binding protein-interacting protein 1	FHM_All_PTA_Assem.5607.C1	47 kDa	PAIP1	14069	0	0	0	0	0	0	0	0
158	Uncharacterized protein OS=Danio rerio GN=palb2 PE=4 SV=1	F1R6G0	144 kDa	PALB2	0	0	0	427360	0	0	0	0	0
68	Uncharacterized protein OS=Danio rerio GN=palm2 PE=4 SV=1	A0A0R4IGV9	44 kDa	PALM2	0	95780	70911	0	0	36908	0	106760	0
556	Uncharacterized protein OS=Danio rerio GN=paplna PE=4 SV=1	E7F419	131 kDa	PAPLN	0	0	0	5315.3	0	0	0	0	0
2754	Uncharacterized protein (Fragment) OS=Danio rerio GN=pappab PE=4 SV=1	F1QEV4	22 kDa	PAPPA	0	0	0	0	0	0	0	0	171450
907	Uncharacterized protein OS=Danio rerio GN=paqr4a PE=4 SV=1	E7EYL0	31 kDa	PAQR4	0	0	0	0	0	102310	0	0	0
2807	membrane progestin receptor beta	FHM_All_PTA_Assem.19095.C1	37 kDa	PAQR5	0	13648	0	0	0	0	0	0	0
1159	Uncharacterized protein OS=Danio rerio GN=pard3 PE=4 SV=1	A0A0R4IZU1	150 kDa	PARD3	0	0	47484	0	0	0	0	0	0
2856	Pard3b OS=Danio rerio PE=2 SV=1	A0A0N7CRR7	147 kDa	pard3b	0	0	130140	0	0	0	0	0	0
57	Uncharacterized protein (Fragment) OS=Danio rerio GN=pard3bb PE=4 SV=1	B0S5P4	19 kDa	PARD3B	0	0	0	140380	0	0	0	0	0
196	Uncharacterized protein OS=Danio rerio GN=pargl PE=4 SV=1	A0A0R4ITH7	68 kDa	pargl	0	0	0	0	0	10374	0	0	0
1995	poly -specific ribonuclease	FHM_All_PTA_Assem.1604.C1	13 kDa	PARN	2220	0	0	0	0	0	0	0	0
1403	Parp12a protein (Fragment) OS=Danio rerio GN=parp12a PE=2 SV=1	A1L1G2	76 kDa	PARP12	0	0	0	0	0	0	0	0	39124
1114	Uncharacterized protein OS=Danio rerio GN=parp12b PE=4 SV=2	Q1LVS6	53 kDa	PARP12	0	0	0	107220	0	0	0	0	0
615	PREDICTED: poly	FHM_All_PTA_Assem.19149.C1	102 kDa	PARP14	0	0	0	0	0	0	0	0	39156
1812	pas domain-containing serine threonine-protein kinase	FHM_All_PTA_Assem.11217.C1	25 kDa	PASK	0	0	0	0	0	18231	0	0	0
522	Uncharacterized protein OS=Danio rerio GN=si:ch211-103b1.2 PE=1 SV=1	E7FAC4	81 kDa	PATL2	0	0	0	0	0	0	0	0	0
342	paired box protein splice variant	Singlet_41417	21 kDa	PAX6	0	0	0	56817	0	0	0	0	0
681	Uncharacterized protein OS=Danio rerio GN=pbrm1 PE=4 SV=1	A0A0R4IQI8	185 kDa	PBRM1	0	0	40583	0	0	0	0	0	0
2142	Uncharacterized protein OS=Danio rerio GN=pbrm1l PE=1 SV=2	E7EZ71	182 kDa	pbrm1l	0	0	0	79795	0	0	0	0	0
2745	protocadherin 18	Singlet_5184	35 kDa	PCDH18	0	0	19139	0	0	0	0	0	0
347	Uncharacterized protein OS=Danio rerio GN=si:ch211-165a18.1 PE=4 SV=2	E7FBE3	117 kDa	PCDH9	0	0	0	118960	0	0	0	0	0
766	Uncharacterized protein OS=Danio rerio GN=pcdh2ab1 PE=4 SV=2	F1QWR8	102 kDa	PCDHA8	0	3061	0	0	0	0	0	0	0
369	protocadherin-1 isoform x1	FHM_All_PTA_Assem.1765.C2	9 kDa	PCDHA8	0	0	0	28829	0	0	0	0	0
550	Protocadherin 1 gamma 2 OS=Danio rerio GN=pcdh1g2 PE=2 SV=1	B3DGZ7	103 kDa	PCDHB3	0	0	171390	124280	0	0	0	0	0
90	Zgc:193751 protein OS=Danio rerio GN=zgc:193751 PE=2 SV=1	B3DGW1	103 kDa	PCDHB3	0	11752	0	0	0	38445	0	0	0
2050	2 gamma 29	gi|73468440	28 kDa	PCDHB3	15156	0	0	0	0	0	0	0	0
2225	protocadherin 2 gamma 29	FHM_All_PTA_Assem.2501.C8	25 kDa	PCDHB3	0	0	0	27276	0	0	0	0	0
82	Uncharacterized protein OS=Danio rerio GN=pcf11 PE=1 SV=1	F1QGD0	166 kDa	PCF11	0	0	0	0	0	11904	0	0	3835.8
149	novel protein human pre-mrna cleavage complex ii protein pcf11	Singlet_32369	30 kDa	PCF11	0	0	0	0	0	15305	0	0	0
218	Uncharacterized protein OS=Danio rerio GN=pcm1 PE=4 SV=1	A0A0R4INC9	227 kDa	PCM1	0	0	0	0	0	0	22216	0	0
2136	Uncharacterized protein OS=Danio rerio GN=pcnp PE=1 SV=1	B8JKH9	18 kDa	PCNP	0	0	0	32945	0	0	0	0	0
2381	Uncharacterized protein OS=Danio rerio GN=pcnt PE=1 SV=2	E7FDY5	492 kDa	PCNT	0	0	112470	0	0	0	0	0	0
2644	pecanex-like protein 1 isoform x2	Singlet_7641_R	8 kDa	PCNX	0	0	0	0	0	0	0	0	49495
520	Uncharacterized protein OS=Danio rerio GN=pdcd11 PE=4 SV=1	B8JIP9	204 kDa	PDCD11	11917	0	0	0	0	0	0	0	0
2072	Uncharacterized protein OS=Danio rerio GN=pdcd4b PE=4 SV=1	A0A0R4IE51	52 kDa	PDCD4	0	0	0	4588.5	0	0	0	0	0
25	programmed cell death 5	FHM_All_PTA_Assem.7961.C1	15 kDa	PDCD5	2413.6	0	2741	0	4074.8	0	0	0	1835.9
721	calcium calmodulin-dependent 3 -cyclic nucleotide phosphodiesterase 1a isoform partial	FHM_All_PTA_Assem.17816.C1	57 kDa	PDE1C	0	0	0	33595	0	0	0	0	0
1188	Uncharacterized protein (Fragment) OS=Danio rerio GN=pde4ca PE=4 SV=2	F1QR03	81 kDa	PDE4C	0	0	28942	0	0	0	0	0	0
794	myomegalin isoform x10	Singlet_38046	32 kDa	PDE4DIP	0	167940	0	0	0	0	0	3204.8	0
1274	Uncharacterized protein OS=Danio rerio GN=si:ch211-242b18.1 PE=4 SV=2	F1QKV7	241 kDa	PDE4DIP	0	0	0	0	0	0	0	0	4137.5
956	Pde5a protein (Fragment) OS=Danio rerio GN=pde5ab PE=2 SV=1	Q5U3S3	60 kDa	PDE5A	0	0	0	130170	0	0	0	0	0
2687	Zgc:73359 OS=Danio rerio GN=zgc:73359 PE=2 SV=1	Q6P936	9 kDa	PDE6H	0	0	0	0	0	0	0	0	105500
98	Uncharacterized protein OS=Danio rerio GN=pde8b PE=4 SV=2	E7F286	86 kDa	PDE8B	0	0	17630	0	0	0	0	0	0
2650	peptide mitochondrial	c31481/f1p0/671	19 kDa	PDF	0	0	0	0	0	0	0	0	7005
2242	pdia4 protein	FHM_All_PTA_Assem.6961.C2	55 kDa	PDIA3	0	0	0	49505	0	0	0	0	0
2719	PDZ and LIM domain 4 OS=Danio rerio GN=pdlim4 PE=1 SV=1	Q0PWB9	37 kDa	PDLIM4	0	0	0	0	0	0	0	0	26333
569	camp-dependent protein kinase catalytic subunit alpha	FHM_All_PTA_Assem.5332.C1	62 kDa	PDPK1	0	0	0	44337	0	0	0	0	0
2803	Uncharacterized protein OS=Danio rerio GN=pds5b PE=4 SV=1	A0A0R4IP12	160 kDa	PDS5B	0	10584	0	0	0	0	0	0	0
2449	Uncharacterized protein OS=Danio rerio GN=pdzrn4 PE=4 SV=2	Q5TYS9	90 kDa	PDZRN4	0	0	53219	0	0	0	0	0	0
2237	peroxisomal trans-2-enoyl- reductase	FHM_All_PTA_Assem.5941.C1	33 kDa	PECR	0	0	0	70351	0	0	0	0	0
2271	Period 4 OS=Danio rerio GN=per1b PE=4 SV=1	Q6UV33	150 kDa	PER1	0	23690	0	164500	0	0	0	0	0
2408	per2 protein	FHM_All_PTA_Assem.13497.C1	21 kDa	PER2	0	0	21569	0	0	0	0	0	0
2599	aryl hydrocarbon receptor nuclear translocator-like 1a isoform x1	FHM_All_PTA_Assem.3569.C1	130 kDa	PER3	0	0	0	0	0	0	0	0	8470.5
624	Uncharacterized protein OS=Danio rerio GN=pex1 PE=4 SV=1	A0A0R4IPF0	137 kDa	PEX1	0	0	174250	0	0	0	0	0	101020
1514	Uncharacterized protein OS=Danio rerio GN=pex6 PE=1 SV=1	F1QMB0	116 kDa	PEX6	0	329950	0	0	0	0	0	0	0
2406	phosphoribosylformylglycinamidine synthase	FHM_All_PTA_Assem.11912.C1	51 kDa	PFAS	0	0	61835	0	0	0	0	0	0
1157	Uncharacterized protein OS=Danio rerio GN=pfklb PE=4 SV=1	A0A0R4ITP0	85 kDa	PFKL	0	0	81076	0	0	0	0	0	0
1758	ATP-dependent 6-phosphofructokinase OS=Danio rerio GN=pfkmb PE=2 SV=1	A4QNV1	84 kDa	PFKM	0	0	0	0	0	12564000	0	0	0
1572	phosphatase and actin regulator 2 isoform x5	Singlet_42347	27 kDa	PHACTR2	0	92409	0	0	0	0	0	0	0
478	Phosphatase and actin regulator OS=Danio rerio GN=phactr2 PE=3 SV=2	F1QEV9	66 kDa	PHACTR2	0	0	0	0	0	43626	0	0	0
2607	phosphatase and actin regulator 4b isoform x3	FHM_All_PTA_Assem.6634.C5	22 kDa	PHACTR3	0	0	0	0	0	0	0	0	10498
456	phd finger protein 12	FHM_All_PTA_Assem.9922.C1	13 kDa	PHF12	0	0	0	0	0	0	0	24642	0
1879	Uncharacterized protein OS=Danio rerio GN=phf12b PE=1 SV=1	X1WDS1	103 kDa	PHF12	0	0	0	0	0	4968.5	0	0	0
209	lethal malignant brain tumor-like protein 4 isoform x2	Singlet_52445	58 kDa	PHF20	0	0	0	21243	0	0	0	0	0
988	Uncharacterized protein OS=Danio rerio GN=phgdh PE=1 SV=1	F1QEY8	56 kDa	PHGDH	19518	0	0	0	0	0	0	0	0
443	Uncharacterized protein OS=Danio rerio GN=phip PE=4 SV=2	E7F2W3	204 kDa	PHIP	0	0	0	0	0	0	0	16211	0
2172	Uncharacterized protein OS=Danio rerio GN=phkb PE=1 SV=2	F1Q6F0	124 kDa	PHKB	0	0	0	47165	0	0	0	0	0
1875	pleckstrin homology-like domain family b member 1 isoform x1	Singlet_5753	24 kDa	PHLDB1	0	0	0	0	0	51146	0	0	0
908	Uncharacterized protein OS=Danio rerio GN=phldb1a PE=4 SV=2	E7F1A4	159 kDa	PHLDB1	0	0	0	0	0	70390	0	0	0
1525	phd and ring finger domain-containing protein 1 isoform x2	FHM_All_PTA_Assem.10378.C1	62 kDa	PHRF1	0	37694	0	0	0	0	0	0	0
2122	Uncharacterized protein OS=Danio rerio GN=zgc:175264 PE=2 SV=1	A9ULS8	78 kDa	PHTF1	0	0	0	173370	0	0	0	0	0
2395	Phosphatidylinositol 4-kinase type 2-beta OS=Danio rerio GN=pi4k2b PE=4 SV=1	F1QWW5	56 kDa	PI4K2B	0	0	141570	0	0	0	0	0	0
436	Uncharacterized protein OS=Danio rerio GN=pias2 PE=1 SV=1	A2CE48	69 kDa	PIAS2	0	0	0	0	0	0	0	35143	0
1814	piezo-type mechanosensitive ion channel component 1	FHM_All_PTA_Assem.11475.C1	18 kDa	PIEZO1	0	0	0	0	0	63305	0	0	0
1935	Uncharacterized protein (Fragment) OS=Danio rerio GN=pigl PE=2 SV=1	A5PLH9	34 kDa	PIGL	3819.5	0	0	0	0	0	0	0	0
168	Uncharacterized protein OS=Danio rerio GN=pik3cb PE=4 SV=1	E7F251	123 kDa	PIK3CB	0	0	496540	0	0	0	0	0	205170
1135	phosphatidylinositol -bisphosphate 3-kinase catalytic subunit alpha isoform	Singlet_9767_R	9 kDa	PIK3CD	0	0	574530	36487	0	0	0	0	0
879	PREDICTED: uncharacterized protein si:dkey-29d5.2	c5601/f1p0/1494	29 kDa	PIK3R1	0	62016	52164	0	0	0	0	158330	0
1770	Pik3r2 protein OS=Danio rerio GN=pik3r2 PE=2 SV=1	B3DHG9	83 kDa	PIK3R2	0	0	0	0	0	28950	0	0	0
841	Uncharacterized protein OS=Danio rerio GN=pik3r6 PE=4 SV=2	F1QCV5	82 kDa	PIK3R6	14271	0	0	0	0	0	0	0	0
2167	Uncharacterized protein OS=Danio rerio GN=pimr126 PE=3 SV=2	E9QJ21	68 kDa	pimr126	0	0	0	5783.5	0	0	0	0	0
66	Uncharacterized protein OS=Danio rerio GN=pimr209 PE=4 SV=2	F1QZ38	47 kDa	pimr209	0	0	0	0	0	0	8313.5	0	0
2011	peptidyl-prolyl cis-trans isomerase nima-interacting 1	FHM_All_PTA_Assem.3207.C2	15 kDa	PIN4	6453.5	0	0	0	0	0	0	0	0
1632	PTEN induced putative kinase 1 OS=Danio rerio GN=pink1 PE=2 SV=1	B5DFT6	64 kDa	PINK1	0	0	0	0	0	0	0	4751	0
2725	Uncharacterized protein OS=Danio rerio GN=pip4k2ab PE=1 SV=1	B0UXW0	47 kDa	PIP4K2A	0	52387	0	0	0	0	0	0	0
2165	Uncharacterized protein OS=Danio rerio GN=pitpnaa PE=1 SV=1	E9QI85	32 kDa	PITPNA	0	0	0	12348	0	0	0	0	0
792	PITP-less RdgB-like protein OS=Danio rerio GN=plrdgb PE=2 SV=1	Q9I9N8	103 kDa	PITPNM3	0	56667	0	0	0	0	0	6944	0
189	Uncharacterized protein OS=Danio rerio GN=pkd1 PE=4 SV=2	F1QIA9	405 kDa	PKD1	0	0	0	0	0	0	0	0	19426
198	Uncharacterized protein OS=Danio rerio GN=pkp1b PE=1 SV=1	E7FBR0	80 kDa	PKD1	0	0	0	0	0	0	0	0	20059
1077	Uncharacterized protein OS=Danio rerio GN=pkd1b PE=4 SV=2	F1Q6X9	356 kDa	PKD1	0	0	0	0	0	0	0	0	0
742	Uncharacterized protein OS=Danio rerio GN=pkhd1l1 PE=4 SV=1	A0A0R4IKJ4	457 kDa	PKHD1L1	0	43657	0	0	0	25117	0	0	0
72	Uncharacterized protein OS=Danio rerio GN=LOC100330353 PE=1 SV=2	F1QWE6	87 kDa	PKP3	10505	0	0	14475	0	11459	0	0	0
503	phospholipase group xiib	Singlet_42112	25 kDa	PLA2G12B	0	0	0	0	0	47395	0	0	0
312	Uncharacterized protein OS=Danio rerio GN=si:ch211-214p16.3 PE=4 SV=1	K7DYE2	119 kDa	PLB1	0	0	0	0	0	0	0	2392	5547
327	Uncharacterized protein OS=Danio rerio GN=plce1 PE=4 SV=1	A0A0R4IV52	251 kDa	PLCE1	0	0	0	0	0	0	0	80747	0
1746	Uncharacterized protein OS=Danio rerio GN=plcg1 PE=4 SV=1	A0A0R4IMG4	151 kDa	PLCG1	0	0	0	0	0	15672	0	0	0
1681	1-phosphatidylinositol -bisphosphate phosphodiesterase gamma-2	FHM_All_PTA_Assem.2940.C1	71 kDa	PLCG2	0	0	0	0	0	0	0	50469	0
1705	plectin isoform x1	Singlet_64294_R	32 kDa	PLEC	0	0	0	0	0	0	0	90820	0
1771	Plek2 protein OS=Danio rerio GN=plek2 PE=2 SV=1	B3DLH5	40 kDa	PLEK2	0	0	0	0	0	38433	0	0	0
2120	Uncharacterized protein OS=Danio rerio GN=si:ch211-204d2.4 PE=4 SV=1	A9C3U0	45 kDa	PLEKHA2	0	0	0	56283	0	0	0	0	0
1605	Uncharacterized protein (Fragment) OS=Danio rerio GN=plekha6 PE=4 SV=1	A0A0J9YJ86	14 kDa	PLEKHA6	0	0	0	0	0	0	0	47064	0
202	Uncharacterized protein OS=Danio rerio GN=si:dkey-65j6.2 PE=4 SV=1	A0A0R4IEC0	158 kDa	PLEKHG4B	0	0	0	0	0	9221.5	0	0	0
1678	pleckstrin homology domain-containing family h member 1	FHM_All_PTA_Assem.21319.C1	12 kDa	PLEKHH1	0	0	0	0	0	0	0	32385	0
986	Pleckstrin homology domain-containing family O member 1-A OS=Danio rerio GN=plekho1a PE=4 SV=1	E7F7G4	55 kDa	PLEKHO1	5639	0	0	0	0	0	0	0	0
2247	pkho1_danre ame: full=pleckstrin homology domain-containing family o member 1-a short=ph domain-containing family o member 1-a ame: full=casein kinase 2-interacting protein 1 short=ck2-interacting protein 1 short=ckip-1	FHM_All_PTA_Assem.8823.C1	46 kDa	PLEKHO1	0	0	0	7570	0	0	0	0	0
2399	Serine/threonine-protein kinase PLK OS=Danio rerio GN=plk4 PE=3 SV=1	F1RB74	104 kDa	PLK4	0	0	231090	0	0	0	0	0	0
1410	Plod3 protein OS=Danio rerio GN=plod3 PE=1 SV=1	A3KNH4	85 kDa	PLOD3	0	4677	0	0	0	0	0	0	0
2555	Uncharacterized protein (Fragment) OS=Danio rerio GN=ppapdc1b PE=4 SV=1	E9QCL3	27 kDa	PLPP5	0	0	0	0	0	0	0	0	10147
931	Uncharacterized protein OS=Danio rerio GN=lppr4a PE=4 SV=1	F1R7P4	85 kDa	PLPPR4	0	0	0	0	0	12146	0	0	0
524	plexin domain-containing protein 2 precursor	FHM_All_PTA_Assem.10257.C1	14 kDa	PLXDC2	2683.5	3941	0	0	0	0	0	0	0
1340	Plexin A3 OS=Danio rerio GN=plxna3 PE=4 SV=1	A0A0A0MPG5	212 kDa	PLXNA3	0	0	0	17410	0	0	0	0	0
229	Uncharacterized protein OS=Danio rerio GN=plxnb1b PE=1 SV=1	F1Q7U0	247 kDa	PLXNB1	8723.5	10116	0	0	0	0	0	0	0
1926	Uncharacterized protein OS=Danio rerio GN=pms2 PE=4 SV=1	A0A0R4IVC5	95 kDa	PMS2	3666	0	0	0	0	0	0	0	0
2571	wdr69 protein	FHM_All_PTA_Assem.10365.C1	54 kDa	POC1B	0	0	0	0	0	0	0	0	3158.5
366	Uncharacterized protein (Fragment) OS=Danio rerio GN=podxl PE=4 SV=1	H0WF03	16 kDa	PODXL	0	106700	1378600	0	0	0	0	0	0
767	Uncharacterized protein OS=Danio rerio GN=si:dkey-23o4.5 PE=1 SV=2	F1R5F8	216 kDa	POGZ	0	60474	0	0	0	0	0	0	0
941	protein kiaa2022 homolog	FHM_All_PTA_Assem.24246.C1	91 kDa	POLD1	0	0	0	0	0	6720	0	0	0
393	Uncharacterized protein (Fragment) OS=Danio rerio GN=poldip3 PE=4 SV=1	A0A0J9YJ24	49 kDa	POLDIP3	0	0	63753	0	0	0	0	0	0
61	Zgc:136881 OS=Danio rerio GN=polh PE=2 SV=1	Q1RLS3	82 kDa	POLH	2571	0	0	26040	0	0	0	0	0
2367	Uncharacterized protein OS=Danio rerio GN=poll PE=4 SV=1	B8JIE9	63 kDa	POLL	0	0	75716	0	0	0	0	0	0
100	Uncharacterized protein OS=Danio rerio GN=polq PE=4 SV=1	A0A0R4IPZ0	248 kDa	POLQ	0	0	2022.1	14040	0	0	0	0	0
2198	Uncharacterized protein OS=Danio rerio GN=polr3e PE=1 SV=1	F1R866	79 kDa	POLR3E	0	0	0	683190	0	0	0	0	0
1561	RNA polymerase III 39kDa subunit OS=Danio rerio GN=polr3f PE=2 SV=1	Q6DRK3	35 kDa	POLR3F	0	30805	0	0	0	0	0	0	0
2197	Uncharacterized protein OS=Danio rerio GN=pom121 PE=1 SV=1	F1R543	123 kDa	POM121	0	0	0	6595	0	0	0	0	0
1869	pou domain protein	Singlet_40026	22 kDa	POU3F3	0	0	0	0	0	13454	0	0	0
1700	peroxisome proliferator-activated receptor alpha isoform x1	Singlet_32284	22 kDa	PPARA	0	0	0	0	0	0	0	33291	0
2443	peroxisome proliferator-activated receptor alpha isoform x1	FHM_All_PTA_Assem.8751.C1	57 kDa	PPARD	0	0	53242	0	0	0	0	0	0
2602	peroxisome proliferator-activated receptor alpha isoform x1	FHM_All_PTA_Assem.4881.C1	27 kDa	PPARD	0	0	0	0	0	0	0	0	4413.5
2263	Uncharacterized protein OS=Danio rerio GN=ppfibp1b PE=4 SV=1	Q1LUM4	114 kDa	PPFIBP1	0	0	0	20752	0	0	0	0	41485
1483	Uncharacterized protein OS=Danio rerio GN=ppil4 PE=1 SV=1	A5PM92	53 kDa	PPIL4	0	284230	0	0	0	0	0	0	0
252	Uncharacterized protein OS=Danio rerio GN=ppl PE=4 SV=1	A0A0R4IAS2	207 kDa	PPL	0	0	37674	0	0	17033	0	0	0
1808	ppp1r13b protein	FHM_All_PTA_Assem.10159.C1	59 kDa	PPM1D	0	0	0	0	0	21807	0	0	0
2658	protein phosphatase 1h	FHM_All_PTA_Assem.14737.C1	49 kDa	PPM1H	0	0	0	0	159540	0	0	0	0
2788	Uncharacterized protein OS=Danio rerio GN=ppp1r12c PE=2 SV=1	Q08BR9	75 kDa	PPP1R12C	0	0	0	0	0	5035.5	0	0	0
246	tumor protein p53 binding 2	Singlet_32834	32 kDa	PPP1R13B	0	24172	0	36337	0	0	0	0	0
2400	Uncharacterized protein OS=Danio rerio GN=ppp1r14ab PE=4 SV=1	F1RE36	19 kDa	PPP1R14A	0	0	104320	0	0	0	0	0	0
32	protein phosphatase inhibitor 2	FHM_All_PTA_Assem.8666.C1	23 kDa	PPP1R2	0	0	167500	0	357210	0	0	1400.7	0
2056	Uncharacterized protein OS=Danio rerio GN=ppp1r36 PE=4 SV=1	A0A0G2KX79	46 kDa	PPP1R36	0	0	0	14262	0	0	0	0	0
1670	serine threonine-protein phosphatase 2a 55 kda regulatory subunit b alpha isoform	FHM_All_PTA_Assem.15404.C1	45 kDa	PPP2R2B	0	0	0	0	0	0	0	28341	0
167	protein phosphatase regulatory subunit b 2	Contig3833	13 kDa	PPP2R5D	0	0	33312	0	0	0	0	0	0
2601	protein phosphatase catalytic alpha isozyme isoform x1	FHM_All_PTA_Assem.3865.C1	23 kDa	PPP3CA	0	0	0	0	0	0	0	0	120630
2506	Uncharacterized protein (Fragment) OS=Danio rerio GN=ppp4r1l PE=4 SV=1	A0A0R4IMP8	22 kDa	PPP4R1L	0	0	0	0	0	0	0	0	42118
2113	Uncharacterized protein (Fragment) OS=Danio rerio GN=ppp6r2b PE=1 SV=1	A5WVJ0	47 kDa	PPP6R2	0	0	0	13050	0	0	0	0	0
2350	Uncharacterized protein OS=Danio rerio GN=prcc PE=1 SV=1	A3KQS1	43 kDa	PRCC	0	0	462730	0	0	0	0	0	0
170	Uncharacterized protein OS=Danio rerio GN=prdx5 PE=1 SV=1	F1QCE3	20 kDa	PRDX5	0	0	0	0	0	0	0	0	151810
1859	C20orf45 homolog (H. sapiens) OS=Danio rerio GN=prelid3b PE=2 SV=1	Q7ZVG4	22 kDa	PRELID3B	0	0	0	0	0	16152	0	0	0
1959	Uncharacterized protein OS=Danio rerio GN=prf1.1 PE=4 SV=1	E7FA66	65 kDa	PRF1	12775	0	0	0	0	0	0	0	0
750	LOC559812 protein (Fragment) OS=Danio rerio GN=prf1.5 PE=2 SV=1	A8WG96	59 kDa	prf1.5	0	7445.5	0	0	0	0	0	0	0
2524	Zgc:163021 protein OS=Danio rerio GN=prf1.6 PE=2 SV=1	A4QP80	59 kDa	prf1.6	0	0	0	0	0	0	0	0	107840
1630	Prickle-like 2 (Drosophila) OS=Danio rerio GN=prickle2b PE=2 SV=1	B3DIS8	95 kDa	PRICKLE2	0	0	0	0	0	0	0	432220	0
379	Uncharacterized protein OS=Danio rerio GN=prkcbp1l PE=1 SV=1	F1QYK7	124 kDa	prkcbp1l	0	0	0	435110	0	0	0	0	0
2805	cgmp-dependent protein kinase 2	FHM_All_PTA_Assem.21361.C1	6 kDa	PRKG2	0	0	0	0	0	0	0	0	3115
2533	Interferon-inducible double-stranded RNA-dependent protein kinase activator A homolog OS=Danio rerio GN=prkra PE=1 SV=1	B0V3F9	31 kDa	PRKRA	0	0	0	0	0	0	0	0	18041
828	Zgc:195220 OS=Danio rerio GN=prmt9 PE=2 SV=1	B3DKD8	96 kDa	PRMT9	0	0	0	0	0	0	0	25129	0
1739	Uncharacterized protein OS=Danio rerio GN=prox1a PE=4 SV=1	A0A0R4IFI2	83 kDa	PROX1	0	0	0	0	0	72117	0	0	0
2152	Uncharacterized protein OS=Danio rerio GN=prr11 PE=4 SV=1	E7FAB4	35 kDa	PRR11	0	0	0	5540	0	0	0	0	0
1136	Uncharacterized protein OS=Danio rerio GN=prr12b PE=4 SV=1	X1WDQ3	290 kDa	PRR12	0	0	0	70425	0	0	0	0	0
1341	PREDICTED: uncharacterized protein prr14 isoform X2	Singlet_30922	30 kDa	PRR14	0	0	0	0	0	0	0	0	8871
1578	protein 18	gi|72483567	28 kDa	PRR18	0	19852	0	0	0	0	0	0	0
1272	Uncharacterized protein OS=Danio rerio GN=prrc2c PE=1 SV=1	F1QCP1	306 kDa	PRRC2C	0	0	0	0	0	0	0	0	0
2656	Uncharacterized protein OS=Danio rerio GN=prss56 PE=3 SV=2	X1WGF9	94 kDa	PRSS56	0	0	0	0	0	0	0	0	28458
2253	Uncharacterized protein (Fragment) OS=Danio rerio GN=prss56 PE=3 SV=1	G1K2P6	32 kDa	PRSS56	0	0	0	92632	0	0	0	0	0
2661	Zgc:114044 protein OS=Danio rerio GN=psma3 PE=2 SV=1	A7MCA2	16 kDa	PSMA3	0	0	0	0	116620	0	0	0	0
2596	proteasome ( macropain) 26s 6	FHM_All_PTA_Assem.2952.C1	7 kDa	PSMC4	0	0	0	0	0	0	0	0	53049
945	proteasome ( macropain) 26s 6	FHM_All_PTA_Assem.4364.C1	46 kDa	PSMC5	0	0	0	0	0	8693	0	0	0
2223	ankyrin-1-like isoform x1	FHM_All_PTA_Assem.24490.C1	24 kDa	PSMD10	0	0	0	16618	0	0	0	0	0
1742	Uncharacterized protein OS=Danio rerio GN=psmf1 PE=4 SV=1	A0A0R4II16	30 kDa	PSMF1	0	0	0	0	0	8188.5	0	0	0
1212	polypyrimidine tract binding protein 1a	FHM_All_PTA_Assem.4535.C2	56 kDa	PTBP1	0	0	7163.5	0	0	0	0	0	0
1203	pentatricopeptide repeat-containing protein mitochondrial	FHM_All_PTA_Assem.19297.C1	27 kDa	PTCD1	0	0	202720	0	0	0	0	0	0
957	Prostaglandin-endoperoxide synthase 2a OS=Danio rerio GN=ptgs2a PE=2 SV=1	Q6P4V3	69 kDa	PTGS2	0	0	0	23806	0	18587	0	0	0
302	Uncharacterized protein OS=Danio rerio GN=ptpn13 PE=4 SV=1	A0A0R4IPR0	274 kDa	PTPN13	0	0	0	0	0	0	0	0	43347
499	Tyrosine-protein phosphatase non-receptor type OS=Danio rerio GN=ptpn2a PE=2 SV=1	Q7SY11	45 kDa	PTPN2	0	0	0	0	0	8493	0	0	0
661	Uncharacterized protein OS=Danio rerio GN=ptpn23a PE=1 SV=1	F1Q653	220 kDa	PTPN23	0	0	0	0	0	0	0	0	33118
433	Uncharacterized protein OS=Danio rerio GN=ptprdb PE=4 SV=1	A0A0R4IE92	170 kDa	PTPRD	0	0	0	0	0	10270	0	15866	0
2738	Uncharacterized protein (Fragment) OS=Danio rerio GN=ca16b PE=4 SV=1	X1WCV2	25 kDa	PTPRG	0	0	11241	0	0	0	0	0	0
56	tyrosine-protein phosphatase eta isoform x3	gi|282845715	10 kDa	PTPRJ	0	0	0	0	0	117810	0	0	125420
1137	Uncharacterized protein (Fragment) OS=Danio rerio GN=ptprjb.2 PE=4 SV=1	X1WF45	37 kDa	PTPRJ	0	0	0	448130	0	0	0	0	0
702	receptor-type tyrosine-protein phosphatase zeta isoform x1	FHM_All_PTA_Assem.2237.C2	12 kDa	PTPRO	33224	0	0	0	0	0	0	5844.6	0
2655	Uncharacterized protein (Fragment) OS=Danio rerio GN=ptprz1a PE=4 SV=1	X1WET2	202 kDa	PTPRZ1	0	21327	0	0	0	0	0	0	0
2340	Uncharacterized protein OS=Danio rerio GN=purba PE=4 SV=1	A0A0R4IS70	34 kDa	PURB	0	0	94612	0	0	0	0	0	0
2581	pwwp domain-containing protein 2a isoform x2	FHM_All_PTA_Assem.15666.C1	51 kDa	PWWP2A	0	0	0	0	0	0	0	0	45980
1126	glycogen brain	Singlet_1812	14 kDa	PYGB	0	0	0	39903	0	0	0	0	0
2147	Alpha-1,4 glucan phosphorylase OS=Danio rerio GN=pygl PE=1 SV=1	E7F2Z5	111 kDa	PYGL	0	0	0	194560	0	0	0	0	0
1937	Zgc:172214 protein OS=Danio rerio GN=pygo1 PE=2 SV=1	A8WG61	37 kDa	PYGO1	4418	0	0	0	0	0	0	0	0
2044	Uncharacterized protein (Fragment) OS=Danio rerio GN=qki2 PE=4 SV=1	U3JA72	12 kDa	QKI	8837	0	0	0	0	0	0	0	0
2022	protein quaking-a isoform x3	FHM_All_PTA_Assem.9535.C2	48 kDa	QKI	0	0	0	0	0	0	0	0	0
640	Glutamyl-tRNA(Gln) amidotransferase subunit A, mitochondrial OS=Danio rerio GN=qrsl1 PE=2 SV=1	GATA	59 kDa	QRSL1	7445	0	0	0	0	0	0	0	0
1000	member ras oncogene family	FHM_All_PTA_Assem.1873.C1	24 kDa	RAB11A	6153100	0	0	0	0	0	0	0	0
2342	Uncharacterized protein (Fragment) OS=Danio rerio GN=rab11fip5a PE=4 SV=1	A0A0R4IW54	77 kDa	RAB11FIP5	0	0	109590	0	0	0	0	0	0
921	Uncharacterized protein OS=Danio rerio GN=rab14l PE=1 SV=1	F1QBP2	24 kDa	RAB14	0	0	0	0	0	19100	0	0	0
1858	RAB20, member RAS oncogene family OS=Danio rerio GN=rab20 PE=2 SV=1	Q7T378	25 kDa	RAB20	0	0	0	0	0	33700	0	0	0
2777	member ras oncogene family	FHM_All_PTA_Assem.17472.C1	23 kDa	RAB33A	0	0	0	0	0	0	0	9331.5	0
2348	RAB36, member RAS oncogene family OS=Danio rerio GN=rab36 PE=1 SV=1	A0PJQ5	30 kDa	RAB36	0	0	74433	0	0	0	0	0	0
1573	member ras oncogene family	Singlet_54655_R	6 kDa	RAB3A	0	4596	0	0	0	0	0	0	0
848	Uncharacterized protein OS=Danio rerio GN=rab5b PE=3 SV=2	F1QW59	24 kDa	RAB5B	0	0	0	0	0	0	0	7981.5	0
363	member ras oncogene family	FHM_All_PTA_Assem.21038.C1	29 kDa	RAB6B	0	4673.5	0	0	0	4105.5	0	0	0
548	Rab8b protein OS=Danio rerio GN=rab8b PE=1 SV=1	A5PLC7	24 kDa	RAB8B	0	0	0	76075	0	0	0	0	0
1228	Uncharacterized protein OS=Danio rerio GN=rabgap1 PE=4 SV=1	A0A0G2KLX0	114 kDa	RABGAP1	0	0	0	0	0	0	0	0	53709
1505	Uncharacterized protein OS=Danio rerio GN=rabgap1l PE=1 SV=2	E9QDE9	116 kDa	RABGAP1L	0	87417	0	0	0	0	0	0	0
2411	rabggtb protein	FHM_All_PTA_Assem.14553.C1	6 kDa	RABGGTB	0	0	20360	0	0	0	0	0	0
169	rab-like protein 6 isoform x1	FHM_All_PTA_Assem.21913.C1	33 kDa	RABL6	0	0	166270	0	292330	0	0	0	0
1396	Uncharacterized protein OS=Danio rerio GN=racgap1 PE=4 SV=1	A0A0R4IZK0	72 kDa	RACGAP1	0	0	0	0	0	0	0	12232	0
1537	dna repair protein rad51 homolog 4	FHM_All_PTA_Assem.20702.C1	36 kDa	RAD51B	0	28553	0	0	0	0	0	0	0
2580	cell cycle checkpoint control protein rad9a	FHM_All_PTA_Assem.14644.C1	42 kDa	RAD9A	0	0	0	0	0	0	0	0	61486
913	Uncharacterized protein OS=Danio rerio GN=rai1 PE=4 SV=2	E7F726	214 kDa	RAI1	0	0	0	0	0	4631	0	0	0
326	Uncharacterized protein OS=Danio rerio GN=rai14 PE=4 SV=1	A0A0R4IR40	110 kDa	RAI14	0	0	0	12677	0	0	0	0	0
2585	ran binding protein 1	FHM_All_PTA_Assem.1806.C1	16 kDa	RANBP1	0	0	0	0	0	0	0	0	96389
2169	Uncharacterized protein OS=Danio rerio GN=ranbp3a PE=4 SV=1	F1Q591	55 kDa	RANBP3	0	0	0	8207	0	0	0	0	0
2737	gtpase activating protein 1	gi|73553635	26 kDa	RANGAP1	0	9190.5	0	0	0	0	0	0	0
1631	Zgc:175145 protein OS=Danio rerio GN=rap1gap2b PE=2 SV=1	B3DLK3	78 kDa	RAP1GAP2	0	0	0	0	0	0	0	29959	0
1957	Uncharacterized protein OS=Danio rerio GN=rapgef5a PE=4 SV=2	E7F8P6	66 kDa	RAPGEF5	23066	0	0	0	0	0	0	0	0
501	Ras-GEF domain-containing family member 1B-A OS=Danio rerio GN=rasgef1ba PE=2 SV=2	RG1BA	60 kDa	RASGEF1B	0	0	0	0	0	41664	0	0	0
2419	ras guanyl-releasing protein 3 isoform x1	FHM_All_PTA_Assem.19265.C1	43 kDa	RASGRP4	0	0	76200	0	0	0	0	0	0
259	ras-like protein family member 12	FHM_All_PTA_Assem.7227.C1	11 kDa	RASL12	0	0	0	0	0	5140	0	309950	0
1421	Uncharacterized protein (Fragment) OS=Danio rerio GN=rassf1 PE=4 SV=1	F6P946	37 kDa	rassf1	0	0	0	0	0	0	0	8833.3	0
527	ras association domain-containing protein 4 isoform x1	FHM_All_PTA_Assem.15012.C1	24 kDa	RASSF4	8493	0	0	0	0	0	0	0	0
1178	Uncharacterized protein OS=Danio rerio GN=rassf7a PE=4 SV=2	E7FFL4	47 kDa	RASSF7	0	0	39924	0	0	0	0	0	0
1510	Uncharacterized protein OS=Danio rerio GN=raver2 PE=4 SV=1	F1QAP4	94 kDa	RAVER2	0	21726	0	0	0	0	0	0	0
1929	Retinoblastoma 1 OS=Danio rerio GN=rb1 PE=2 SV=1	A0JMQ4	102 kDa	RB1	49278	0	0	0	0	0	0	0	0
2686	retinoblastoma binding protein 4	FHM_All_PTA_Assem.10629.C2	98 kDa	RBBP4	0	0	0	0	0	0	0	0	32084
358	Uncharacterized protein OS=Danio rerio GN=rbbp6 PE=1 SV=2	E7EXE9	198 kDa	RBBP6	0	0	6385	0	0	0	0	0	0
1497	Uncharacterized protein OS=Danio rerio GN=si:ch211-200e2.1 PE=4 SV=1	E7F5C4	64 kDa	RBBP8NL	0	138530	0	0	0	0	0	0	0
659	ribosome-binding factor mitochondrial isoform x1	FHM_All_PTA_Assem.22278.C1	40 kDa	RBFA	0	0	0	0	0	0	0	0	37932
1218	Uncharacterized protein (Fragment) OS=Danio rerio GN=rbfox3l PE=4 SV=1	I3IS43	22 kDa	RBFOX3	0	0	173500	0	0	0	0	0	0
818	Uncharacterized protein OS=Danio rerio GN=rbl1 PE=4 SV=1	A0A0R4IWC0	125 kDa	RBL1	0	0	0	0	0	0	0	22490	2434.5
2720	Uncharacterized protein OS=Danio rerio GN=rbm47 PE=1 SV=1	A2BIC5	66 kDa	RBM47	0	0	0	0	0	0	0	0	0
2791	RNA binding protein 4 (Fragment) OS=Danio rerio GN=rbm4.1 PE=2 SV=2	A4VAK5	11 kDa	RBM4B	0	10680	0	0	0	0	0	0	0
1854	Uncharacterized protein OS=Danio rerio GN=rbms2b PE=2 SV=1	Q6DGB5	44 kDa	RBMS2	0	0	0	0	0	11328	0	0	0
1264	Uncharacterized protein OS=Danio rerio GN=LOC100537153 PE=4 SV=1	E7F9Q3	21 kDa	RBPMS	0	0	0	0	0	0	0	0	60726
1801	Uncharacterized protein OS=Danio rerio GN=rcn3 PE=1 SV=1	F1R0M8	37 kDa	RCN3	0	0	0	0	0	3796.5	0	0	0
89	transcriptional-regulating factor 1-like isoform x1	FHM_All_PTA_Assem.4141.C1:	24 kDa	RCOR3	0	0	0	10865	0	0	33222	0	19936
697	Uncharacterized protein OS=Danio rerio GN=rcor3 PE=4 SV=2	F1Q637	60 kDa	rcor3	0	0	0	0	0	0	0	1846.9	0
2851	epidermal retinol dehydrogenase 2	FHM_All_PTA_Assem.4865.C1	39 kDa	RDH10	0	0	0	4274	0	0	0	0	0
250	Uncharacterized protein OS=Danio rerio GN=recql4 PE=4 SV=1	E7F8R0	163 kDa	RECQL4	5923	0	0	0	0	2603.9	0	0	0
2082	Receptor expression-enhancing protein 6 OS=Danio rerio GN=reep6 PE=4 SV=1	A0A0R4IK00	24 kDa	REEP6	0	0	0	52822	0	0	0	0	0
2603	v-rel reticuloendotheliosis viral oncogene homolog a	FHM_All_PTA_Assem.5495.C2	34 kDa	REL	0	0	0	0	0	0	0	0	56573
2028	Tripartite motif-containing 66 OS=Danio rerio GN=rerglb PE=2 SV=1	Q5RHY9	23 kDa	RERGL	42429	0	0	0	0	0	0	0	0
1116	Replication factor C (Activator 1) 5 OS=Danio rerio GN=rfc5 PE=2 SV=1	Q503Q7	38 kDa	RFC5	0	0	0	41454	0	0	0	0	0
1406	Transcription factor RFX3 OS=Danio rerio GN=rfx3 PE=4 SV=1	A0A0R4INV3	85 kDa	RFX3	0	0	0	0	0	0	0	0	4959
1714	Uncharacterized protein OS=Danio rerio GN=LOC100538179 PE=4 SV=1	A0A0G2KLK6	167 kDa	RFX7	0	0	0	0	0	8616.5	0	0	0
1764	Uncharacterized protein OS=Danio rerio GN=rgcc PE=4 SV=1	A8WHV1	14 kDa	RGCC	0	0	0	0	0	4482.5	0	0	0
707	regulator of g-protein signaling 12 isoform x2	FHM_All_PTA_Assem.7500.C1	16 kDa	RGS12	0	0	0	0	0	0	0	1673.6	0
321	Cluster of Uncharacterized protein OS=Danio rerio GN=rgs12b PE=4 SV=2 (E7EZS3_DANRE)	E7EZS3	170 kDa	RGS12	0	0	0	0	0	2778.5	0	0	0
729	regulator of g-protein signaling 12 isoform x5	Singlet_38415	25 kDa	RGS14	0	0	0	0	0	0	15952	0	0
2625	regulator of g-protein signaling 12 isoform x5	Singlet_32359	25 kDa	RGS14	0	0	0	0	0	0	0	0	83928
1031	Uncharacterized protein OS=Danio rerio GN=rgs14a PE=4 SV=1	A0A0R4IPI4	56 kDa	RGS14	0	0	0	254940	0	0	0	0	0
2875	regulator of g-protein signaling 3 isoform x1	Singlet_43147	5 kDa	RGS8	0	0	182730	0	0	0	0	0	0
1054	Zgc:92913 protein OS=Danio rerio GN=rgs8 PE=2 SV=1	B2GTH3	21 kDa	RGS8	0	0	0	63345	0	0	0	0	125840
2438	rhomboid domain-containing protein 2	FHM_All_PTA_Assem.6419.C1	19 kDa	RHBDD2	0	0	64815	0	0	0	0	0	0
2336	Uncharacterized protein OS=Danio rerio GN=rhbdf1a PE=4 SV=1	A0A0R4INE1	102 kDa	RHBDF1	0	0	220950	0	0	0	0	0	0
1974	Rhophilin-2 OS=Danio rerio GN=rhpn2 PE=4 SV=1	F1QEF4	77 kDa	RHPN2	7812.5	0	0	0	0	0	0	0	0
2780	Beta-citrylglutamate synthase B OS=Danio rerio GN=rimklb PE=2 SV=1	RIMKB	44 kDa	RIMKLB	0	66173	0	0	0	0	0	0	0
927	Uncharacterized protein (Fragment) OS=Danio rerio GN=rims1a PE=4 SV=1	F1QVX7	48 kDa	RIMS1	0	0	6504.5	0	0	81478	0	0	0
325	Uncharacterized protein OS=Danio rerio GN=rims1b PE=4 SV=1	A0A0R4ING7	161 kDa	RIMS1	38359	0	0	0	0	0	0	0	0
2249	regulating synaptic membrane exocytosis protein 1 isoform x7	FHM_All_PTA_Assem.9474.C1	39 kDa	RIMS2	0	0	0	6167.5	0	0	0	0	0
402	Uncharacterized protein OS=Danio rerio GN=rims3 PE=4 SV=1	A5PMY1	34 kDa	RIMS3	0	150250	0	0	0	0	0	0	165370
1141	threonine-protein kinase rio1	gi|72444922	25 kDa	RIOK1	0	0	0	104060	0	0	0	0	0
2111	Uncharacterized protein OS=Danio rerio GN=riok2 PE=1 SV=1	A5WUT7	59 kDa	RIOK2	0	0	0	26667	0	0	0	0	0
1280	Uncharacterized protein OS=Danio rerio GN=rlf PE=4 SV=1	F1RBQ7	230 kDa	RLF	0	0	0	0	0	0	0	0	37462
1786	Uncharacterized protein OS=Danio rerio GN=rlim PE=1 SV=2	E7FH41	71 kDa	RLIM	0	0	0	0	0	74941	0	0	0
491	ring finger protein 121	FHM_All_PTA_Assem.5023.C1	40 kDa	RNF121	0	0	561880	0	0	1487500	0	0	0
84	Uncharacterized protein OS=Danio rerio GN=rnf183 PE=4 SV=1	F1R9K8	36 kDa	RNF183	0	0	0	0	0	0	0	10830	25320
1953	Uncharacterized protein OS=Danio rerio GN=rnf212 PE=4 SV=1	E7F2P1	31 kDa	RNF212	13733	0	0	0	0	0	0	0	0
73	Uncharacterized protein (Fragment) OS=Danio rerio GN=rnf213b PE=4 SV=1	A0A0R4I9Y1	578 kDa	RNF213	0	0	0	67206	0	0	2122.1	0	0
462	Uncharacterized protein OS=Danio rerio GN=rnf213a PE=4 SV=1	A0A0R4IBK5	597 kDa	RNF213	0	0	0	0	0	0	0	0	0
451	Uncharacterized protein OS=Danio rerio GN=rnf222 PE=4 SV=1	F1R269	23 kDa	RNF222	0	0	0	0	144760	0	0	13650	0
2352	Robo1 (Fragment) OS=Danio rerio GN=robo1 PE=2 SV=1	A4JYD2	100 kDa	ROBO1	0	0	159010	0	0	0	0	0	0
2194	Uncharacterized protein OS=Danio rerio GN=robo1 PE=4 SV=2	F1R2D2	166 kDa	ROBO1	0	0	0	28506	0	0	0	0	0
1085	Uncharacterized protein OS=Danio rerio GN=zgc:77784 PE=4 SV=1	F1QLC6	19 kDa	ROBO1	0	0	0	37056	0	0	0	0	0
155	Robo2 (Fragment) OS=Danio rerio GN=robo2 PE=2 SV=1	A4JYH1	95 kDa	ROBO2	0	0	188960	175410	0	0	0	0	63836
2422	roundabout homolog 3	FHM_All_PTA_Assem.22780.C1	34 kDa	ROBO2	0	0	19237	0	0	0	0	0	0
593	roundabout homolog 3	FHM_All_PTA_Assem.12828.C1	14 kDa	ROBO3	0	0	283240	0	0	0	0	0	0
1429	Rorab protein OS=Danio rerio GN=rorab PE=2 SV=1	B0JZJ5	55 kDa	rorab	0	0	0	0	0	0	0	2553.5	0
235	Uncharacterized protein OS=Danio rerio GN=rorc PE=3 SV=1	F8W3X2	55 kDa	RORC	0	0	0	0	0	0	0	65370	0
1975	Uncharacterized protein (Fragment) OS=Danio rerio GN=rp1 PE=4 SV=1	F1QI02	29 kDa	RP1	9655	0	0	0	0	0	0	0	0
2746	Uncharacterized protein OS=Danio rerio GN=rp9 PE=4 SV=1	A0A0R4IHI5	23 kDa	RP9	0	0	0	0	0	7693	0	0	0
1122	Replication protein A 70 kDa DNA-binding subunit OS=Danio rerio GN=rpa1 PE=1 SV=1	RFA1	67 kDa	RPA1	0	0	0	15936	0	0	0	0	0
186	rna polymerase ii-associated protein 3	FHM_All_PTA_Assem.5750.C1	70 kDa	RPAP3	0	0	0	0	0	54845	0	15707	0
2140	ribosomal protein l15	Contig5751	25 kDa	RPL15	0	0	0	123730	0	0	0	0	0
1530	60s ribosomal protein l22-like 1	FHM_All_PTA_Assem.1669.C1	15 kDa	RPL22L1	0	27056	0	0	0	0	0	0	0
1998	ribosomal protein l30	FHM_All_PTA_Assem.1717.C3	15 kDa	RPL30	3151.5	0	0	0	0	0	0	0	0
490	60s ribosomal protein l31	FHM_All_PTA_Assem.4872.C1	20 kDa	RPL31	0	0	0	0	0	35467	0	0	0
2221	60s ribosomal protein l35	FHM_All_PTA_Assem.2414.C1	15 kDa	RPL35	0	0	0	45956	0	0	0	0	0
1855	Zgc:92794 OS=Danio rerio GN=rpp25l PE=2 SV=1	Q6DGS1	24 kDa	RPP25L	0	0	0	0	0	25690	0	0	0
360	Uncharacterized protein (Fragment) OS=Danio rerio GN=rprd1b PE=1 SV=1	E9QD85	26 kDa	RPRD1B	0	0	0	7585.5	0	0	0	0	0
1123	40S ribosomal protein S28 OS=Danio rerio GN=rps28 PE=3 SV=1	RS28	8 kDa	RPS28	0	0	0	270710	0	0	0	0	0
1640	Ribosomal protein S6 kinase OS=Danio rerio GN=rps6ka2 PE=3 SV=2	E7F164	83 kDa	RPS6KA2	0	0	0	0	0	0	0	44522	0
2128	40S ribosomal protein SA OS=Danio rerio GN=rpsa PE=2 SV=1	B2GNT1	34 kDa	RPSA	0	0	0	49780	0	0	0	0	0
382	Ras-related associated with diabetes OS=Danio rerio GN=rrad PE=2 SV=1	A8E566	34 kDa	RRAD	0	0	98362	0	0	0	0	3741.5	0
795	ras-related protein m-ras	Singlet_40126	23 kDa	RRAS2	0	0	264940	0	0	0	0	0	0
575	Reductase M2 polypeptide variant 3c OS=Danio rerio GN=rrm2 PE=2 SV=1	G3G7U2	41 kDa	RRM2	0	64731	5423.5	36750	0	0	0	0	0
2173	Uncharacterized protein OS=Danio rerio GN=rsf1b.1 PE=1 SV=2	F1Q6Y6	216 kDa	RSF1	0	0	0	167830	0	0	0	0	0
971	Reverse transcriptase [Danio rerio] (Fragment) OS=Lepeophtheirus salmonis GN=rt PE=4 SV=1	A0A0K2V2V8	156 kDa	rt	11617	0	0	0	0	0	0	0	0
485	rhotekin 2	FHM_All_PTA_Assem.17890.C1	20 kDa	RTKN2	0	0	211610	23124	0	19955	0	0	0
172	isoform x1	gi|73460585	29 kDa	RTN3	0	0	0	0	123170	0	0	0	0
1256	Si:ch211-276k2.1 protein OS=Danio rerio GN=si:ch211-276k2.1 PE=2 SV=1	B3DKF1	18 kDa	RTP3	0	0	0	0	0	0	0	0	119530
2869	rufy2 protein	FHM_All_PTA_Assem.10582.C2	43 kDa	RUFY2	0	50685	0	0	0	0	0	0	0
2252	rufy2 protein	FHM_All_PTA_Assem.9853.C1	60 kDa	RUFY2	0	0	0	978760	0	0	0	0	0
1385	protein cbfa2t1	FHM_All_PTA_Assem.16615.C1	14 kDa	RUNX1T1	0	0	0	0	0	20268	0	0	0
2114	Ryanodine receptor 1b OS=Danio rerio GN=ryr1b PE=2 SV=1	A6P4B8	575 kDa	RYR1	17532	8739	0	61318	0	0	0	0	0
665	Uncharacterized protein OS=Danio rerio GN=ryr1a PE=4 SV=1	A0A0R4IIY9	555 kDa	RYR1	17532	0	0	0	0	0	0	0	23347
1586	Uncharacterized protein OS=Danio rerio GN=s1pr4 PE=4 SV=1	F1QC10	44 kDa	S1PR4	0	0	0	0	0	1704.4	0	0	0
953	Uncharacterized protein (Fragment) OS=Danio rerio GN=s1pr5b PE=4 SV=1	I3ISR2	40 kDa	S1PR5	0	0	0	0	0	8821	0	0	0
160	wu:fd60e07 protein	FHM_All_PTA_Assem.3206.C1	43 kDa	SAC3D1	0	0	835140	375770	0	0	0	0	0
1175	Uncharacterized protein OS=Danio rerio GN=sacs PE=4 SV=2	E7FCI9	521 kDa	SACS	0	0	9709.5	33342	0	0	0	0	0
2347	Zinc finger transcription factor 24hpf OS=Danio rerio GN=sall4 PE=2 SV=1	A0MWC1	118 kDa	SALL4	0	0	10056	0	0	0	0	0	0
1560	Squamous cell carcinoma antigen recognised by T cells OS=Danio rerio GN=sart1 PE=1 SV=1	Q6DG11	89 kDa	SART1	0	89030	0	0	0	0	0	0	0
1105	dna-binding protein satb1-like isoform x1	FHM_All_PTA_Assem.5308.C1	51 kDa	SATB1	0	0	0	104830	0	0	0	0	0
1298	myotubularin related protein 2	FHM_All_PTA_Assem.686.C1	7 kDa	SBF1	0	0	0	0	0	0	0	0	98963
44	myotubularin related protein 1b	FHM_All_PTA_Assem.11972.C1	34 kDa	SBF2	0	0	0	355660	0	0	0	5973.5	0
1191	Uncharacterized protein OS=Danio rerio GN=scamp5b PE=4 SV=2	F1R1Z1	26 kDa	SCAMP5	0	0	136750	0	0	0	0	0	0
1287	s phase cyclin a-associated protein in the endoplasmic reticulum	FHM_All_PTA_Assem.12536.C1	10 kDa	SCAPER	0	4176.5	0	0	0	10610	0	0	26214
2421	scavenger receptor class a member 3 isoform x1	FHM_All_PTA_Assem.21552.C1	21 kDa	SCARA3	0	0	74555	0	0	0	0	0	0
2615	scavenger receptor class member 2	FHM_All_PTA_Assem.974.C2	17 kDa	SCARB2	0	0	0	0	0	0	0	0	47690
2118	Uncharacterized protein OS=Danio rerio GN=scel PE=1 SV=1	A8WHU6	67 kDa	SCEL	0	0	0	110420	0	0	0	0	0
38	secretogranin-2 precursor	FHM_All_PTA_Assem.13957.C1	71 kDa	SCG2	659.26	0	0	699.64	350630	0	0	0	0
126	sodium channel protein type 2 subunit alpha isoform x1	FHM_All_PTA_Assem.15435.C1	26 kDa	SCN8A	22495	0	74255	0	0	0	0	0	12372
1424	sodium channel modifier 1	FHM_All_PTA_Assem.23639.C1	28 kDa	SCNM1	0	0	0	0	0	0	0	4011.4	0
916	Uncharacterized protein OS=Danio rerio GN=LOC796572 PE=1 SV=1	E7FD19	35 kDa	SCO1	0	0	0	0	0	21425	0	0	0
1565	Protein scribble homolog (Fragment) OS=Danio rerio GN=scrib PE=1 SV=1	Q7ZZ35	129 kDa	SCRIB	0	171850	0	0	0	0	0	0	0
2515	Protein scribble homolog OS=Danio rerio GN=scrib PE=4 SV=1	A0A0R4IWN6	199 kDa	SCRIB	0	0	0	0	0	0	0	0	8794
2622	Secernin-2 (Fragment) OS=Danio rerio GN=scrn2 PE=1 SV=1	R4GF07	16 kDa	SCRN2	0	0	0	0	0	0	0	0	7744
2250	serologically defined colon cancer antigen 8 homolog	FHM_All_PTA_Assem.9530.C1	27 kDa	SDCCAG8	0	0	0	8343.5	0	0	0	0	0
833	Succinate dehydrogenase [ubiquinone] cytochrome b small subunit B, mitochondrial OS=Danio rerio GN=sdhdb PE=2 SV=1	DHSDB	17 kDa	SDHD	0	0	0	0	0	0	0	124510	0
2567	Uncharacterized protein (Fragment) OS=Danio rerio GN=sdk1b PE=4 SV=1	F1R721	230 kDa	SDK1	0	0	0	0	0	0	0	10480	93025
570	serine dehydratase-like	FHM_All_PTA_Assem.579.C1	34 kDa	SDSL	0	0	426310	73895	0	0	0	0	0
1210	protein transport protein sec16b isoform x1	FHM_All_PTA_Assem.2662.C2	10 kDa	SEC16B	0	0	7595.5	0	0	0	0	0	0
549	Protein transport protein Sec23A OS=Danio rerio GN=sec23a PE=1 SV=1	B2GSV7	86 kDa	SEC23A	0	0	0	706230	0	0	0	0	0
1024	Uncharacterized protein OS=Danio rerio GN=sec23ip PE=4 SV=1	A0A0R4IDW9	109 kDa	SEC23IP	0	0	0	12865	0	0	0	0	0
20	Protein transport protein Sec61 subunit alpha-like 2 OS=Danio rerio GN=sec61b PE=1 SV=1	F8W5Y7	8 kDa	SEC61B	300730	0	0	129360	589420	21090	0	0	106050
776	si:ch211- protein	FHM_All_PTA_Assem.21186.C1	25 kDa	SECISBP2	0	32511	0	0	0	0	0	0	4043.5
1400	Si:ch211-261c8.1 protein (Fragment) OS=Danio rerio GN=secisbp2 PE=2 SV=1	Q566P5	29 kDa	SECISBP2	0	0	5687.5	0	0	0	0	0	0
1169	Selectin P OS=Danio rerio GN=selp PE=2 SV=1	E5DV48	95 kDa	SELP	0	0	260990	0	0	0	0	0	0
804	Sema3d (Fragment) OS=Danio rerio GN=sema3d PE=2 SV=1	A0A0B5JFC0	88 kDa	SEMA3D	0	0	0	0	0	0	0	0	0
1498	Uncharacterized protein OS=Danio rerio GN=sema3fb PE=4 SV=1	E7F6C0	89 kDa	SEMA3F	0	31459	0	0	0	0	0	0	0
43	Uncharacterized protein OS=Danio rerio GN=sema4ab PE=4 SV=1	F1R501	92 kDa	SEMA4A	0	0	0	160860	0	15433	0	11219	0
525	semaphorin-4d isoform x1	FHM_All_PTA_Assem.11959.C1	10 kDa	SEMA4C	19362	0	0	0	0	0	0	0	0
282	Uncharacterized protein (Fragment) OS=Danio rerio GN=sema4c PE=4 SV=1	A0A0R4IT64	91 kDa	SEMA4C	0	0	0	85947	0	11502	0	0	0
2218	semaphorin-4d isoform x1	FHM_All_PTA_Assem.21830.C2	99 kDa	SEMA4C	0	0	0	74721	0	0	0	0	0
716	Uncharacterized protein OS=Danio rerio GN=sema4d PE=4 SV=2	F1QR50	95 kDa	SEMA4D	0	0	0	0	0	0	11426	0	0
30	isoform x1	gi|73636656	17 kDa	sema4e	0	9372	53208	0	0	0	0	0	0
2523	Sema4e OS=Danio rerio GN=sema4e PE=2 SV=1	A4JYS3	86 kDa	sema4e	0	0	0	0	0	0	0	0	62337
1344	semaphorin partial	FHM_All_PTA_Assem.10865.C1	33 kDa	SEMA6D	0	0	0	0	0	0	0	0	12468
2748	senp3b protein	FHM_All_PTA_Assem.8783.C1	62 kDa	SENP5	0	0	86840	0	0	0	0	0	0
2551	Selenoprotein N OS=Danio rerio GN=sepn1 PE=1 SV=1	E7FD15	63 kDa	SEPN1	0	0	0	0	0	0	0	0	285490
370	Sept2 protein (Fragment) OS=Danio rerio GN=sept2 PE=2 SV=1	A4IGC0 (+8)	45 kDa	SEPT2	0	0	60066	0	174050	0	0	0	0
19	Uncharacterized protein OS=Danio rerio GN=zgc:63587 PE=4 SV=1	A0A0R4IFI9	40 kDa	SEPT2	0	0	94770	0	151130	0	0	0	0
2434	sept2 protein	FHM_All_PTA_Assem.3634.C1	45 kDa	SEPT5	0	0	155950	0	0	0	0	0	0
1977	Septin-8-A OS=Danio rerio GN=sept8a PE=1 SV=1	F1QJK2	49 kDa	SEPT8	17355	0	0	0	0	0	0	0	0
1625	Serpin peptidase inhibitor, clade A (Alpha-1 antiproteinase, antitrypsin), member 7 OS=Danio rerio GN=serpina7 PE=2 SV=1	A8E5C2	43 kDa	SERPINA7	0	0	0	0	0	0	0	51253	0
2815	serpin peptidase clade b member like 1	FHM_All_PTA_Assem.23859.C1	18 kDa	SERPINB6	0	0	0	0	0	63782	0	0	0
1009	47 kDa heat shock protein OS=Danio rerio GN=serpinh1b PE=2 SV=1	Q90420	46 kDa	SERPINBH1	18677	0	0	13838	0	0	0	0	0
1101	histone-lysine n-methyltransferase setd1a isoform x1	FHM_All_PTA_Assem.3537.C1	40 kDa	SETD1A	0	0	0	16308	0	0	0	0	0
275	Histone-lysine N-methyltransferase SETDB1-B OS=Danio rerio GN=setdb1b PE=4 SV=1	A0A0R4IPA3	135 kDa	SETDB1	108800	0	127660	1160700	0	0	0	0	0
1332	Uncharacterized protein OS=Danio rerio GN=setx PE=4 SV=1	E7FBJ2	266 kDa	SETX	0	0	0	0	0	0	0	42045	0
1992	splicing factor 3a subunit 1 isoform x1	FHM_All_PTA_Assem.1444.C2	19 kDa	SF3A1	5911.5	0	0	0	0	0	0	0	0
994	protein sfi1 homolog	FHM_All_PTA_Assem.12407.C1	72 kDa	SFI1	62066	0	0	0	0	0	0	3097.9	0
2184	Uncharacterized protein OS=Danio rerio GN=sfi1 PE=4 SV=2	F1QNA2	145 kDa	SFI1	0	0	0	0	0	0	0	0	0
1183	Uncharacterized protein OS=Danio rerio GN=sfmbt1 PE=4 SV=2	F1QE28	98 kDa	SFMBT1	0	0	141520	0	0	0	0	0	0
337	splicing factor 3a subunit 1 isoform x1	FHM_All_PTA_Assem.6137.C2	113 kDa	SFSWAP	0	0	0	0	0	26324	0	0	0
1239	ADP-ribosylation factor-like protein 3 OS=Danio rerio GN=sfxn2 PE=4 SV=1	A0A0R4IHM0	36 kDa	SFXN2	0	0	0	0	0	0	0	0	51496
601	Uncharacterized protein OS=Danio rerio GN=sgcd PE=4 SV=1	A0A0R4IBS6	32 kDa	SGCD	0	0	0	0	0	0	0	0	13305
1306	Sarcoglycan, epsilon OS=Danio rerio GN=sgce PE=2 SV=1	Q6DHH1	47 kDa	SGCE	0	0	0	0	0	0	0	0	4195
951	epsilon-sarcoglycan isoform x2	FHM_All_PTA_Assem.9053.C1	46 kDa	SGCE	0	0	0	0	0	88429	0	0	0
2396	Uncharacterized protein (Fragment) OS=Danio rerio GN=sgpp1 PE=4 SV=1	F1QZ67	47 kDa	SGPP1	0	0	185500	0	0	0	0	0	0
2512	Uncharacterized protein OS=Danio rerio GN=sgsm2 PE=4 SV=1	A0A0R4IVP6	67 kDa	SGSM2	0	0	0	0	0	0	0	0	323180
474	Uncharacterized protein OS=Danio rerio GN=sh2d4a PE=4 SV=2	E7F7C1	49 kDa	SH2D4A	0	0	0	0	0	45893	0	0	116260
1563	SH3 domain-binding glutamic acid-rich-like protein OS=Danio rerio GN=sh3bgrl PE=1 SV=1	Q7T2A8	13 kDa	SH3BGRL	0	700370	0	0	0	0	0	0	0
2101	Uncharacterized protein OS=Danio rerio GN=sh3glb2b PE=1 SV=2	A2CEP3	45 kDa	SH3GLB2	0	0	0	29045	0	0	0	0	0
975	Uncharacterized protein OS=Danio rerio GN=si:dkey-42a21.3 PE=4 SV=1	A0A0R4ILG6	85 kDa	SH3RF2	17072	0	84947	0	0	0	0	0	0
2290	Uncharacterized protein OS=Danio rerio GN=sh3yl1 PE=4 SV=1	X1WFC4	36 kDa	SH3YL1	0	0	0	368110	0	0	0	0	0
2616	sh3 and multiple ankyrin repeat domains protein 1 isoform x1	FHM_All_PTA_Assem.9848.C1	39 kDa	SHANK1	0	0	0	0	0	0	0	0	5886.5
1164	Uncharacterized protein OS=Danio rerio GN=shank2 PE=4 SV=2	A2AV32	196 kDa	SHANK2	0	0	0	0	0	0	0	0	147290
709	Uncharacterized protein OS=Danio rerio GN=shc2 PE=4 SV=1	Q1LX18	56 kDa	shc2	0	0	0	0	0	0	0	1764.4	0
2628	helicase-like transcription factor isoform x1	Singlet_37700	33 kDa	SHPRH	0	0	0	0	0	0	0	0	45978
1033	Uncharacterized protein OS=Danio rerio GN=shroom3 PE=4 SV=1	A0A0R4IS11	175 kDa	SHROOM3	0	0	0	252720	0	0	0	0	0
505	loc407656 protein	Singlet_66076	31 kDa	SHTN1	0	0	0	0	0	4175.5	0	0	0
241	map microtubule affinity-regulating kinase 4 isoform x6	FHM_All_PTA_Assem.3365.C1	133 kDa	SIK3	0	14554	0	0	0	0	0	0	0
120	Uncharacterized protein OS=Danio rerio GN=sin3aa PE=1 SV=1	A5D6S0	146 kDa	SIN3A	113650	62932	0	0	0	0	0	0	0
1455	Uncharacterized protein OS=Danio rerio GN=sipa1 PE=4 SV=1	E7FFF0	140 kDa	SIPA1	0	0	0	0	0	0	0	0	6679.8
1864	nad-dependent protein deacetylase sirtuin-2 isoform x1	Singlet_32121	15 kDa	SIRT4	0	0	0	0	0	44924	0	0	0
2757	Sine oculis homeobox homolog 3a OS=Danio rerio GN=six3a PE=2 SV=1	Q6PCA5	33 kDa	SIX3	0	0	0	11837	0	0	0	0	0
2351	Sine oculis homeobox homolog 4.2 OS=Danio rerio GN=six4a PE=2 SV=1	A4IG26	64 kDa	SIX4	10348	0	189850	0	0	0	0	0	0
1763	Uncharacterized protein OS=Danio rerio GN=slain1a PE=4 SV=1	A8WHU7	67 kDa	SLAIN1	0	0	0	0	0	56932	0	0	0
1617	Uncharacterized protein OS=Danio rerio GN=slbp PE=4 SV=1	A0A0R4IVR7	35 kDa	SLBP	0	0	0	0	0	0	0	5654	0
806	Uncharacterized protein OS=Danio rerio GN=slc12a2 PE=1 SV=1	A0A0G2KGS0	94 kDa	SLC12A2	0	0	0	0	0	0	0	203430	0
1397	solute carrier family 12 member 2 isoform 2	FHM_All_PTA_Assem.11134.C1	24 kDa	SLC12A2	0	0	0	115340	0	0	0	0	0
216	Uncharacterized protein OS=Danio rerio GN=slc12a3 PE=1 SV=1	Q1LX46	111 kDa	slc12a3	0	0	0	0	0	0	0	2064.6	0
323	Cluster of LOC562826 protein (Fragment) OS=Danio rerio GN=slc12a4 PE=2 SV=1 (Q4VBH0_DANRE)	Q4VBH0	57 kDa	slc12a4	0	0	38957	0	0	0	0	0	0
1110	solute carrier family 15 member 1-like	FHM_All_PTA_Assem.9607.C1	54 kDa	SLC15A2	0	0	0	31967	0	0	0	0	3910
1519	Uncharacterized protein OS=Danio rerio GN=slc17a5 PE=4 SV=1	F1R043	54 kDa	SLC17A5	0	8437.5	0	0	0	0	0	0	0
1826	thiamine transporter 2-like	FHM_All_PTA_Assem.20607.C1	16 kDa	SLC19A3	0	0	0	0	0	8946.5	0	0	0
2213	solute carrier family 1 (glial high affinity glutamate transporter) member 3b isoform x1	FHM_All_PTA_Assem.15944.C1	59 kDa	SLC1A4	0	0	0	38018	0	0	0	0	0
1036	Uncharacterized protein OS=Danio rerio GN=slc20a2 PE=4 SV=1	A0A0R4ITC6	54 kDa	SLC20A2	0	0	0	483180	0	0	0	0	0
797	sodium potassium calcium exchanger 4 isoform x1	Singlet_54041	43 kDa	SLC24A3	0	52693	98332	0	0	0	0	0	0
2020	solute carrier family 25 member 5	FHM_All_PTA_Assem.7125.C2	47 kDa	SLC25A24	67437	0	0	0	0	0	0	0	0
1978	Solute carrier family 25 member 38 OS=Danio rerio GN=slc25a38b PE=3 SV=2	F1QL31	32 kDa	SLC25A38	7611.5	0	0	0	0	0	0	0	0
1124	Solute carrier family 25 member 38-A OS=Danio rerio GN=slc25a38a PE=2 SV=2	S238A	31 kDa	SLC25A38	0	0	0	25853	0	0	0	0	0
2394	Solute carrier family 25 member 39 OS=Danio rerio GN=slc25a39 PE=3 SV=1	F1QVQ4	40 kDa	SLC25A39	0	0	277880	0	0	0	0	0	0
437	Uncharacterized protein OS=Danio rerio GN=si:dkey-251i10.1 PE=4 SV=1	A2CEZ0	33 kDa	SLC25A6	0	0	0	0	0	0	0	121570	48739
906	solute carrier family 25 member 5	Contig4921	18 kDa	SLC25A6	0	0	0	0	0	2938.5	0	0	0
1871	solute carrier family 26 member 6	Singlet_43899	28 kDa	SLC26A3	0	0	0	0	0	169680	0	0	0
992	Uncharacterized protein OS=Danio rerio GN=si:ch211-117c9.2 PE=3 SV=1	F8W5J9	83 kDa	SLC26A6	2971.5	0	0	0	0	0	0	0	701790
2717	Uncharacterized protein OS=Danio rerio GN=slc27a2b PE=1 SV=1	E7FCB6	71 kDa	SLC27A2	23485	0	0	0	0	0	0	0	0
1089	Uncharacterized protein OS=Danio rerio GN=slc2a1b PE=3 SV=2	F1R0Q1	54 kDa	SLC2A1	0	0	0	72654	0	0	0	0	0
410	solute carrier family 35 member e1	FHM_All_PTA_Assem.15463.C1	46 kDa	SLC35E1	0	3285	0	0	0	0	0	0	0
2414	solute carrier family 35 member f1	FHM_All_PTA_Assem.15159.C1	28 kDa	SLC35F2	0	0	306820	0	0	0	0	0	0
2716	solute carrier family member f3a isoform x1	FHM_All_PTA_Assem.16363.C1	6 kDa	SLC35F3	0	0	16320	0	0	0	0	0	0
2816	slc37a2 protein	FHM_All_PTA_Assem.4102.C3	8 kDa	SLC37A2	0	0	0	0	0	0	0	0	6047.5
1948	zinc transporter zip5 isoform x2	Contig4087	6 kDa	SLC39A5	20408	0	0	0	0	0	0	0	0
1680	solute carrier family 39 (zinc transporter) member 9	FHM_All_PTA_Assem.2814.C6	15 kDa	SLC39A9	0	0	0	0	0	0	0	3726.5	0
1091	Choline transporter-like protein 5-A OS=Danio rerio GN=slc44a5a PE=4 SV=2	F1R5E0	81 kDa	SLC44A5	0	0	0	4031.5	0	0	0	0	0
1503	Multidrug and toxin extrusion protein OS=Danio rerio GN=si:dkey-175a17.4 PE=3 SV=1	E7FEQ7	66 kDa	SLC47A1	0	31417	0	0	0	0	0	0	0
743	Multidrug and toxin extrusion protein 1 OS=Danio rerio GN=slc47a1 PE=4 SV=1	A0A0R4ILJ3	69 kDa	SLC47A1	0	7559	0	0	0	0	0	0	0
2739	solute carrier family 48 (heme transporter) member 1b	Singlet_5006_R	17 kDa	SLC48A1	0	0	0	13225	0	0	0	0	0
1779	Uncharacterized protein OS=Danio rerio GN=slc4a1ap PE=1 SV=1	E7F3T1	85 kDa	SLC4A1AP	0	0	0	0	0	9870.5	0	0	0
2121	Anion exchange protein OS=Danio rerio GN=slc4a2b PE=2 SV=1	A9NIM6	138 kDa	SLC4A2	0	0	0	25551	0	0	0	0	0
1669	sodium-dependent serotonin transporter isoform x1	FHM_All_PTA_Assem.15381.C1	20 kDa	SLC6A1	0	0	0	0	0	0	0	40652	0
2127	Transporter (Fragment) OS=Danio rerio GN=slc6a8 PE=3 SV=1	B0S5N6	71 kDa	SLC6A8	0	0	0	4282	0	0	0	0	0
1825	probable cationic amino acid transporter	FHM_All_PTA_Assem.19399.C1	21 kDa	SLC7A1	0	0	0	0	0	20175	0	0	0
2753	probable cationic amino acid transporter	Singlet_41176	15 kDa	SLC7A14	0	6843.5	0	0	0	0	0	0	0
2463	sodium calcium exchanger 1 isoform x1	Singlet_40036	29 kDa	SLC8A2	0	0	799290	0	0	0	0	0	0
683	pdzk1l protein	FHM_All_PTA_Assem.16571.C1	45 kDa	SLC9A3R1	0	0	0	0	0	0	0	0	15269
101	Sodium/hydrogen exchanger OS=Danio rerio GN=slc9a6b PE=2 SV=1	A9XPA3	77 kDa	SLC9A6	0	0	0	27058	0	0	1791.4	0	0
2800	Uncharacterized protein (Fragment) OS=Danio rerio GN=slco1c1 PE=4 SV=1	A5PMD7	10 kDa	SLCO1C1	0	0	9603.5	0	0	0	0	0	0
194	fam178a isoform x2	gi|73572770	16 kDa	SLF2	5506.5	0	15702	0	0	0	0	0	0
591	Uncharacterized protein OS=Danio rerio GN=slf2 PE=4 SV=2	F1QB81	128 kDa	SLF2	0	0	26950	0	0	6793.5	0	0	0
105	fam178a isoform x2	gi|73576848	14 kDa	SLF2	0	0	0	144360	0	0	0	0	16272
171	slit homolog 1b precursor	Singlet_40642	21 kDa	SLIT1	0	0	0	0	486020	0	0	0	56290
2008	structure-specific endonuclease subunit slx4	FHM_All_PTA_Assem.2407.C1	17 kDa	SLX4	6142	0	0	0	0	0	0	0	0
2819	Mothers against decapentaplegic homolog OS=Danio rerio GN=smad7 PE=2 SV=1	Q8AWR7	42 kDa	smad7	0	0	0	0	0	0	0	1985.4	0
866	swi snf-related matrix-associated actin-dependent regulator of chromatin subfamily d member 3 isoform x2	FHM_All_PTA_Assem.749.C2	53 kDa	SMARCD3	0	0	0	0	0	0	0	110190	0
1180	Uncharacterized protein OS=Danio rerio GN=smarce1 PE=1 SV=1	F1Q5P8	47 kDa	SMARCE1	0	0	14686	0	0	0	0	0	29883
165	Uncharacterized protein OS=Danio rerio GN=si:dkey-119f1.1 PE=1 SV=1	A5PN27	126 kDa	SMC6	13035	0	212280	0	0	0	0	0	0
385	Uncharacterized protein OS=Danio rerio GN=smc6 PE=4 SV=1	E7F8G9	126 kDa	SMC6	0	0	0	0	0	0	0	3321.3	0
811	Uncharacterized protein OS=Danio rerio PE=1 SV=1	A0A0G2L6F5	223 kDa	SMCHD1	0	0	48407	0	0	0	0	12769	0
1500	Uncharacterized protein OS=Danio rerio GN=smcr8a PE=4 SV=1	E7FA21	95 kDa	SMCR8	0	29032	0	0	0	0	0	0	0
2517	Uncharacterized protein OS=Danio rerio GN=smg6 PE=4 SV=1	A0A0R4IZ84	172 kDa	SMG6	0	0	0	0	0	0	0	0	48621
566	protein smg7	FHM_All_PTA_Assem.21.C2	67 kDa	SMG7	0	0	0	3240.5	0	0	0	0	0
942	small integral membrane protein 19	FHM_All_PTA_Assem.24459.C1	12 kDa	SMIM19	0	0	0	0	0	33720	0	0	0
2646	sphingomyelin phosphodiesterase 4	c12824/f1p1/2772	35 kDa	SMPD4	0	0	0	0	0	0	0	0	3340
1552	clathrin coat assembly protein ap180 isoform x3	FHM_All_PTA_Assem.9556.C1	24 kDa	SNAP91	0	33388	0	0	0	0	0	0	0
123	SNAPC4 OS=Danio rerio GN=snapc4 PE=2 SV=1	I1V1W6	174 kDa	SNAPC4	0	0	0	49362	0	0	0	0	0
9	gamma b (breast cancer-specific protein 1)	Singlet_38827	22 kDa	SNCG	0	0	0	19289	0	10487	0	0	0
2818	4snc-tudor domain protein short form	FHM_All_PTA_Assem.582.C3	103 kDa	SND1	3620	0	0	0	0	0	0	0	0
1286	u5 small nuclear ribonucleoprotein 200 kda helicase	FHM_All_PTA_Assem.12481.C1	27 kDa	SNRNP200	0	0	0	0	0	0	0	0	42668
1562	Uncharacterized protein OS=Danio rerio GN=sntb1 PE=1 SV=1	Q6GMG2	57 kDa	SNTB1	0	7521	0	0	0	0	0	0	0
761	Uncharacterized protein OS=Danio rerio GN=sntb2 PE=4 SV=1	E7FDL7	57 kDa	SNTB2	0	10332	0	0	0	0	0	0	0
1756	Snw1 protein OS=Danio rerio GN=snw1 PE=2 SV=1	A3KMS7	64 kDa	SNW1	0	0	0	0	0	30559	0	0	0
1250	Snx1 protein (Fragment) OS=Danio rerio GN=snx1a PE=2 SV=1	A7E289	63 kDa	SNX1	0	0	0	0	0	0	0	0	21831
2355	Sorting nexin OS=Danio rerio GN=snx18a PE=1 SV=1	A5PMM5	64 kDa	SNX18	0	0	167080	0	0	0	0	0	0
2095	Uncharacterized protein OS=Danio rerio GN=snx25 PE=4 SV=1	A0A0R4IX26	111 kDa	SNX25	0	0	0	66683	0	0	0	0	0
1539	sorting nexin 9-like	FHM_All_PTA_Assem.21142.C1	63 kDa	SNX9	0	5206.5	0	0	0	0	0	0	0
2086	Sine oculis-binding protein homolog OS=Danio rerio GN=sobpa PE=4 SV=1	A0A0R4INM1	99 kDa	SOBP	0	0	0	95115	0	0	0	0	0
2358	Suppressor of cytokine signaling 5-like OS=Danio rerio GN=socs5b PE=2 SV=1	B0EVP6	62 kDa	SOCS5	0	0	149490	0	0	0	0	0	0
487	suppressor of cytokine signaling 7	FHM_All_PTA_Assem.21323.C1	7 kDa	SOCS6	0	0	0	11151	0	14935	0	0	0
404	Uncharacterized protein OS=Danio rerio GN=soga1 PE=1 SV=1	E7EZ13	199 kDa	SOGA1	0	16997	0	0	0	0	0	0	0
467	Uncharacterized protein OS=Danio rerio GN=sorbs1 PE=4 SV=1	A0A0R4IP30	86 kDa	SORBS1	25623	0	0	0	0	30119	0	0	42523
110	Uncharacterized protein (Fragment) OS=Danio rerio GN=sorbs3 PE=4 SV=4	E9QIP8	29 kDa	SORBS3	0	0	0	0	0	25445	0	0	0
2073	Uncharacterized protein OS=Danio rerio GN=sort1a PE=4 SV=1	A0A0R4IEP6	91 kDa	SORT1	0	0	0	42512	0	0	0	0	0
236	son of sevenless homolog 2	FHM_All_PTA_Assem.10035.C1	23 kDa	SOS2	0	41121	0	0	0	0	0	0	0
1800	Uncharacterized protein OS=Danio rerio GN=sos2 PE=1 SV=2	F1R019	153 kDa	SOS2	0	0	0	0	0	7677	0	0	0
2295	ankyrin repeat and socs box protein 7 isoform x1	c8161/f2p0/1528	39 kDa	SOWAHD	0	0	0	6959	0	0	0	0	0
1643	Uncharacterized protein OS=Danio rerio GN=sox18 PE=4 SV=1	E7F9I2	47 kDa	SOX18	0	0	0	0	0	0	0	35159	0
122	Uncharacterized protein OS=Danio rerio GN=sox5 PE=4 SV=1	A0A0R4INR5	85 kDa	SOX5	53509	0	0	0	0	0	0	0	0
493	transcription factor sp4	FHM_All_PTA_Assem.6634.C1	17 kDa	SP2	0	0	0	0	0	32405	0	0	0
201	transcription factor sp9 isoform x1	FHM_All_PTA_Assem.15184.C1	25 kDa	SP9	0	0	44607	0	0	0	0	0	0
865	PREDICTED: uncharacterized protein LOC101885333	FHM_All_PTA_Assem.6261.C2	38 kDa	SPACA6	0	0	0	104110	0	0	0	0	0
1653	Uncharacterized protein (Fragment) OS=Danio rerio GN=spata2l PE=4 SV=1	F1QF62	69 kDa	SPATA2L	0	0	0	0	0	0	0	11174	0
859	loc100003387 protein	FHM_All_PTA_Assem.19133.C1	32 kDa	SPATA2L	0	0	0	0	0	0	0	87024	0
1224	cytospin-a isoform x2	Singlet_4310_R	22 kDa	SPECC1L	0	0	191780	0	0	0	0	0	0
1034	Striated muscle preferentially-expressed protein kinase OS=Danio rerio GN=speg PE=4 SV=1	A0A0R4IS57	334 kDa	SPEG	0	172490	0	10315	0	0	0	0	0
989	Uncharacterized protein OS=Danio rerio GN=si:ch211-195m20.1 PE=4 SV=3	F1QQJ1	369 kDa	SPEG	49536	0	0	0	0	0	0	0	0
114	Uncharacterized protein OS=Danio rerio GN=spen PE=4 SV=1	F1QMN6	386 kDa	SPEN	0	0	0	32226	0	4257.5	0	0	0
1690	spindle and centriole-associated protein 1 isoform x1	FHM_All_PTA_Assem.9540.C1	34 kDa	SPICE1	0	0	0	0	0	0	0	140870	0
205	dna repair-scaffolding	FHM_All_PTA_Assem.9843.C2	95 kDa	SPIDR	0	0	46760	0	0	0	0	0	0
580	spire homolog 1 isoform x3	gi|72694131	26 kDa	SPIRE1	0	0	0	35450	0	0	0	0	0
1805	Uncharacterized protein OS=Danio rerio GN=sppl3 PE=4 SV=2	F1RDS1	41 kDa	SPPL3	0	0	0	0	0	215730	0	0	0
1657	Uncharacterized protein OS=Danio rerio GN=spred1 PE=4 SV=1	F1R8L9	44 kDa	SPRED1	0	0	0	0	0	0	0	3830.5	0
1599	Uncharacterized protein OS=Danio rerio GN=sprtn PE=4 SV=1	A0A0G2L7I0	70 kDa	SPRTN	0	0	0	0	0	10238	0	15435	0
380	spectrin beta brain 1 isoform x1	FHM_All_PTA_Assem.11171.C1	159 kDa	SPTBN2	0	0	0	0	0	0	0	0	98834
1867	spectrin beta erythrocyte isoform x1	Singlet_38407	34 kDa	SPTBN2	0	0	0	0	0	12139	0	0	0
50	Uncharacterized protein OS=Danio rerio GN=sptbn5 PE=4 SV=1	A0A0R4IMQ9	263 kDa	SPTBN5	199420	237370	0	0	0	0	0	0	26626
389	Spexin (Fragment) OS=Danio rerio GN=spx PE=4 SV=1	F1QKP7	8 kDa	SPX	0	0	0	0	0	0	24504	26340	0
2010	helicase srcap isoform x1	FHM_All_PTA_Assem.24695.C1	52 kDa	SRCAP	18575	0	0	0	0	0	0	0	0
588	Uncharacterized protein OS=Danio rerio GN=srcap PE=4 SV=1	E7FAZ7	429 kDa	SRCAP	0	0	572800	0	0	0	0	0	0
2694	helicase srcap isoform x1	Singlet_44045	31 kDa	SRCAP	0	0	0	2620	0	0	0	0	0
2708	zgc:56062 protein	FHM_All_PTA_Assem.9700.C3	87 kDa	SRFBP1	30323	0	0	0	0	0	0	0	0
2084	Serine/arginine repetitive matrix protein 4 OS=Danio rerio GN=srrm4 PE=4 SV=1	A0A0R4IL26	65 kDa	SRRM4	0	0	0	7874	0	0	0	0	0
1745	Serrate RNA effector molecule homolog OS=Danio rerio GN=srrt PE=4 SV=1	A0A0R4IM33	103 kDa	SRRT	0	0	0	0	0	20307	0	0	0
109	Serine/arginine-rich-splicing factor 1A OS=Danio rerio GN=srsf1a PE=4 SV=1	A0A0R4IEM8	27 kDa	SRSF1	0	0	0	0	404310	0	0	0	0
17	splicing arginine serine-rich 2	FHM_All_PTA_Assem.419.C1	26 kDa	SRSF2	0	1651.8	328770	0	919790	2419.5	0	0	0
2881	Uncharacterized protein OS=Danio rerio GN=srsf6b PE=4 SV=1	A0A0R4ISU1	11 kDa	SRSF6	0	0	0	0	0	0	0	0	136590
1118	Zgc:110325 OS=Danio rerio GN=ssbp1 PE=2 SV=1	Q568F8	17 kDa	SSBP1	0	0	0	6231	0	0	0	0	0
1541	ssfa2 protein	FHM_All_PTA_Assem.2248.C1	102 kDa	SSFA2	0	10124	0	0	0	0	0	0	0
2629	loc792383 protein	Singlet_37902	26 kDa	SSFA2	0	0	0	0	0	0	0	0	57643
49	protein phosphatase slingshot homolog 1 isoform x2	FHM_All_PTA_Assem.15225.C1	30 kDa	SSH2	0	0	0	0	0	0	0	0	128860
747	Suppressor of tumorigenicity 14 protein homolog OS=Danio rerio GN=st14a PE=2 SV=1	A1A5H5	91 kDa	ST14	0	22038	0	6476	0	0	0	0	0
2096	Uncharacterized protein OS=Danio rerio GN=st3gal3a PE=4 SV=1	A0A0R4IXQ7	45 kDa	ST3GAL3	0	0	0	16729	0	0	0	0	0
2448	Alpha-2,8-sialyltransferase (Fragment) OS=Danio rerio GN=st8sia6 PE=2 SV=1	Q50J35	30 kDa	ST8SIA6	0	0	32337	0	0	0	0	0	0
1253	Uncharacterized protein OS=Danio rerio GN=stag1a PE=1 SV=2	B0V0X2	145 kDa	STAG1	0	0	0	0	0	0	0	0	9918.5
2327	STAM-binding protein-like A OS=Danio rerio GN=stambpa PE=4 SV=1	A0A0R4ID60	20 kDa	STAMBP	0	0	25853	0	0	0	0	0	0
2623	star-related lipid transfer protein 13 isoform x3	Singlet_10438	42 kDa	STARD8	0	0	0	0	0	0	0	0	38819
276	Kinesin-like protein OS=Danio rerio GN=stard9 PE=3 SV=1	E7F0X8	401 kDa	STARD9	0	0	0	0	0	0	0	0	0
1936	Uncharacterized protein OS=Danio rerio GN=stk36 PE=2 SV=1	A8WFS2	136 kDa	STK36	22987	0	0	0	0	0	0	0	0
2	stathmin 1a	FHM_All_PTA_Assem.947.C1	21 kDa	STMN1	42548	39714	149540	52155	475220	309260	22519	35604	181460
466	Uncharacterized protein OS=Danio rerio GN=stox2b PE=4 SV=1	A0A0R4IM69	97 kDa	STOX2	0	0	39205	19446	0	15461	0	0	0
2642	storkhead-box protein 2 isoform x3	Singlet_55305	13 kDa	STOX2	0	0	0	0	0	0	0	0	76190
2457	Sperm-tail PG-rich repeat-containing protein 2 OS=Danio rerio GN=stpg2 PE=2 SV=1	STPG2	62 kDa	STPG2	0	0	17485	0	0	0	0	0	0
2109	Zgc:136689 OS=Danio rerio GN=stra6 PE=2 SV=1	A4IGB6	75 kDa	STRA6	0	0	0	16784	0	0	0	0	0
1003	calmodulin binding protein 3	FHM_All_PTA_Assem.5354.C1	23 kDa	STRN4	48354	0	0	0	0	0	0	0	0
1686	arylsulfatase d	FHM_All_PTA_Assem.690.C1	12 kDa	STS	0	0	0	0	0	0	0	17048	0
662	Uncharacterized protein OS=Danio rerio GN=stx10 PE=4 SV=1	E7EXN4	28 kDa	STX10	0	0	206340	0	0	0	0	0	0
1843	syntaxin-12 isoform x1	FHM_All_PTA_Assem.6359.C1	35 kDa	STX16	0	0	0	0	0	14808	0	0	0
2838	surp and g-patch domain-containing protein 1 isoform x2	Contig1478	21 kDa	SUGP1	0	0	37811	0	0	0	0	0	0
2110	Zgc:165601 protein OS=Danio rerio GN=sugp1 PE=2 SV=1	A5PLG3	30 kDa	SUGP1	0	0	0	15218	0	0	0	0	0
1570	sulfatase 2a isoform x2	Singlet_17550	6 kDa	SULF1	0	129840	0	0	0	0	0	0	0
2363	Sulfotransferase OS=Danio rerio GN=sult1st4 PE=3 SV=1	B0UXT7	36 kDa	SULT1A1	0	0	151570	0	0	0	0	0	0
547	FACT complex large subunit OS=Danio rerio GN=supt16h PE=1 SV=1	A5A4L9	118 kDa	SUPT16H	0	0	0	12943	0	0	0	0	0
519	MGC162283 protein (Fragment) OS=Danio rerio GN=supv3l1 PE=2 SV=1	A9JT60	81 kDa	SUPV3L1	5057	0	0	0	0	0	0	0	0
1327	Uncharacterized protein OS=Danio rerio GN=swt1 PE=4 SV=1	A0A0R4ICH4	107 kDa	SWT1	0	0	0	0	67134	0	0	0	0
2266	Synaptonemal complex protein 3 like OS=Danio rerio GN=sycp3 PE=1 SV=1	Q1RLP7	28 kDa	SYCP3	0	0	0	117120	0	0	0	0	0
2238	pre-mrna-splicing factor syf2	FHM_All_PTA_Assem.6135.C1	30 kDa	SYF2	0	0	0	52699	0	0	0	0	0
803	Synapsin III OS=Danio rerio GN=syn3 PE=2 SV=1	A0A097DC67	58 kDa	SYN3	0	0	0	173430	0	0	0	13000	0
1488	Si:dkey-263b2.1 OS=Danio rerio GN=syndig1l PE=2 SV=1	B7ZVK3	28 kDa	SYNDIG1L	0	113060	0	0	0	0	0	0	0
35	Uncharacterized protein OS=Danio rerio GN=syne1b PE=4 SV=1	F8W4H6	1000 kDa	SYNE1	0	0	120320	21013	0	0	0	0	11399
214	Uncharacterized protein OS=Danio rerio GN=syne1a PE=4 SV=2	F1QC38	998 kDa	SYNE1	0	0	0	0	0	0	0	0	0
1836	synergin gamma isoform x2	FHM_All_PTA_Assem.5493.C1	17 kDa	SYNRG	0	0	0	0	0	16154	0	0	0
1999	zgc:110355 protein	FHM_All_PTA_Assem.17537.C1	33 kDa	SYP	175760	0	0	0	0	0	0	0	0
2570	Uncharacterized protein OS=Danio rerio GN=syt11a PE=4 SV=1	F1RD06	50 kDa	SYT11	0	0	0	0	0	0	0	0	15385
2224	translational activator of cytochrome c oxidase 1-like	FHM_All_PTA_Assem.24578.C1	14 kDa	TACO1	0	0	0	592810	0	0	0	0	0
2203	Transcriptional adapter 3 OS=Danio rerio GN=tada3l PE=4 SV=1	F1RDF0	49 kDa	TADA3	0	0	0	1745000	0	0	0	0	0
2328	Uncharacterized protein OS=Danio rerio GN=wu:fj64h06 PE=4 SV=1	A0A0R4IF55	113 kDa	TAF1C	0	0	298220	4968.5	0	0	0	0	0
2380	Uncharacterized protein OS=Danio rerio GN=taf4a PE=4 SV=2	E7FBZ0	86 kDa	TAF4	0	0	130890	0	0	0	0	0	0
133	Uncharacterized protein OS=Danio rerio GN=taf4b PE=4 SV=1	F1QMF8	89 kDa	TAF4B	0	0	0	0	0	0	0	0	63757
1070	Uncharacterized protein OS=Danio rerio GN=taf6l PE=1 SV=1	E7FEV1	70 kDa	TAF6L	0	0	0	0	0	0	0	0	70636
1993	protein tanc1 isoform x1	FHM_All_PTA_Assem.15547.C2	48 kDa	TANC2	9823.5	0	0	0	0	0	0	0	0
1553	isoaspartyl peptidase l-asparaginase isoform x1	FHM_All_PTA_Assem.9974.C1	24 kDa	TASP1	0	5299	0	0	0	0	0	0	0
1152	Tax1-binding protein 1 homolog A OS=Danio rerio GN=tax1bp1a PE=4 SV=1	A0A0R4IJ41	90 kDa	TAX1BP1	0	0	88173	0	0	0	0	0	0
484	tax1 (human t-cell leukemia virus type i) binding protein 1b	FHM_All_PTA_Assem.172.C1	94 kDa	TAX1BP1	0	0	0	0	0	82836	0	0	88855
1662	na(+) h(+) exchange regulatory cofactor nhe-rf2-like	FHM_All_PTA_Assem.1128.C1	14 kDa	TAX1BP3	0	0	0	0	0	0	0	58907	0
1790	Uncharacterized protein OS=Danio rerio GN=taz PE=4 SV=1	F1QCP6	31 kDa	TAZ	0	0	0	0	0	6120	0	0	0
18	domain family member 17	gi|73569429	10 kDa	TBC1D17	150130	0	0	91898	0	0	0	2757.1	0
1522	Uncharacterized protein OS=Danio rerio GN=tbc1d22a PE=1 SV=1	F1REN9	57 kDa	TBC1D22A	0	16690	0	0	0	0	0	0	0
190	Uncharacterized protein OS=Danio rerio GN=tbr1a PE=4 SV=1	E7FCP0	65 kDa	TBR1	0	0	0	0	0	0	0	0	22010
65	Uncharacterized protein OS=Danio rerio GN=tbx15 PE=4 SV=1	A0A0R4IA39	66 kDa	TBX15	0	0	0	0	0	308020	3618.3	0	0
1674	t-box 18	FHM_All_PTA_Assem.18730.C1	9 kDa	TBX22	0	0	0	0	0	0	0	119270	0
2836	Tbx3b protein OS=Danio rerio GN=tbx3a PE=2 SV=1	A2RUW2	75 kDa	TBX3	8301	0	0	0	0	0	0	0	0
1752	Uncharacterized protein OS=Danio rerio GN=tceb2 PE=4 SV=1	A0A0R4IVB3	41 kDa	TCEB2	0	0	0	0	0	33840	0	0	0
2456	Zgc:55573 OS=Danio rerio GN=tceb3 PE=2 SV=1	Q803L4	70 kDa	TCEB3	0	0	42100	0	0	0	0	0	0
46	Uncharacterized protein OS=Danio rerio GN=tcf19l PE=4 SV=1	E7FD52	57 kDa	TCF19	0	10004	0	0	0	0	0	0	0
631	Uncharacterized protein OS=Danio rerio GN=si:dkey-94l16.4 PE=4 SV=1	E7F2Z9	80 kDa	TCF20	0	0	0	0	0	87929	0	0	0
553	Tcf4 (Fragment) OS=Danio rerio GN=tcf4 PE=2 SV=1	E2J8V4	73 kDa	TCF4	0	0	0	10618	0	0	0	0	0
[truncated: 777 more rows]

## Sheet: Table S2
Gene Symbol	EE2/CTRL
DPYSL2	1.78399
NUCKS1	1.13962
STMN1	3.6037
LYSMD2	0.7974
PCDHB3	0.958258
MAP1A	0.229512
mbpa	1.0683
MYOM1	6.66496
MBP	1.28197
BASP1	1.45314
MAPT	3.51387
SLF2	3.11686
TSC2	1.61671
SRSF2	2.78832
DYNC1H1	14.0259
XAB2	1.75529
MYO5B	0.0160855
Uncharacterized	0.562369
TTBK2	0.0938888
Epha2	1.21343
RYR1	1.39539
PDCD5	0.80889
ZNF770	0.357193
PALM2	0.223723
MOB2	0.283017
CSPP1	0.0476634
THRAP3	0.871972
RIMS1	1.80722
GLS2	0.0913906
MAP7D1	0.0564365
SETDB1	4.90048
RRM2	0.527184
SPEG	0.0485842
SRCAP	0.00526473
CALM1	3.74303e-05
EIF4G1	0.00136323
WDTC1	0.00136684
sema4e	0.00785629
SPTBN5	0.00113322
DIDO1	0.0143962
SCN8A	0.00509576
SECISBP2	0.0128066
ZMYND8	0.00582799
SMC6	0.00219449
PLXNB1	0.0256291
AHI1	0.00749597
PIK3R1	0.00432124
KIAA0556	0.00205375
yeats2	0.00618331
Uncharacterized	0.0108648
ABCD4	0.0176374
ARHGAP29	0.00341181
SIN3A	0.00279844
APC	0.00225071
BBOF1	0.00406172
ELFN1	0.00726305
APC2	0.00553326
EPHB4	0.00996691
ZNF711	0.00124013
EPG5	0.0104367
IQCE	0.00249123
VBP1	0.0770952
PLXDC2	0.0695979
PABPC1	0.00342838
FBXL6	8.85988e-06
PODXL	0.000333518
TRAPPC1	0.000719676
USP37	0.000829242
SIX4	0.00246914
COL1A1	0.00281398
Uncharacterized	0.00278877
USP32	0.0047159
SLC24A3	0.00327045
SH3RF2	0.00483385
CSPG4	0.00563584
CCDC114	0.00432157
ADRA1B	0.0122239
MOGS	0.00731818
Uncharacterized	0.0149466
GRB10	0.000581439
AP2M1	0.00751757
ZMYM2	0.0314139
CSPG5	177.968
SEC61B	2.45784
BCKDHA	2.82578
titin	6.15586
UGT2A3	1.32373
STOX2	0.89174
FRY	11.004
KIAA1109	57.8695
TOM1L2	1.21167
PKP3	2.40257
CIITA	1.32722
TRIOBP	38.8796
SEMA4C	8.69524
TPD52L2	2.98461
DNMT1	1.28473
VIM	0.803973
RTKN2	0.205438
MARK3	4.66891
SCG2	304.663
VPS13A	291.304
ENO1	1203.85
Uncharacterized	968.026
nitr2e	1187.52
PTPRJ	1143.07
NRIP1	232.903
UCK2	75.3048
CREBBP	479.163
DOCK1	650.454
LCOR	132.983
EXOC3	75.0832
SEMA4A	356.759
SNCG	61.088
glsA	814.819
XIRP2	66.2046
FCHSD2	369.775
MEF2C	502.871
BAIAP2L1	149.029
ZNF598	157.405
ELAVL4	103.818
ABCA1	43.7897
kmt2a	119.948
NCBP3	2695.39
ARID1B	273.908
ABR	300.199
Uncharacterized	117.322
UBR4	100.001
Uncharacterized	128.308
FAM83H	61.0113
Uncharacterized	75.9687
PTGS2	86.5491
ALDOC	228.677
MKI67	185.317
SOCS6	53.6416
ESCO2	931.546
MDM4	459.621
TIMM50	101.228
CACNA1A	64.0353
SPEN	74.6237
CXorf65	74.0546
OTOF	1255.28
DCAF13	9.20721

## Sheet: Table S3
Gene Symbol	LNG/CTRL
NUCKS1	0.667779
STMN1	1.0335
DPYSL2	0.823965
LYSMD2	0.482912
MAP1A	0.297868
mbpa	0.0877819
PCDHB3	0.00249272
MYOM1	0.00286128
MBP	1.88071
BASP1	1.21995
MAPT	1.5985
XAB2	16.165
MYO5B	1.1835
Epha2	2.42021
CALM1	1.45393
DIDO1	0.779862
SLF2	0.344635
Uncharacterized	0.585355
TTBK2	0.459975
RYR1	0.538224
PDCD5	0.412634
ZNF770	0.0608159
PALM2	0.641532
MOB2	0.449626
EIF4G1	0.756813
WDTC1	0.224004
sema4e	0.996155
SPTBN5	0.0620225
SCN8A	0.13232
SECISBP2	0.117319
ZMYND8	0.409474
SMC6	0.0169028
PIK3R1	1.385
KIAA0556	0.336288
yeats2	0.712496
Uncharacterized	0.668995
ABCD4	0.383632
TSC2	0.00347634
SRSF2	0.00149747
DYNC1H1	0.0103402
CSPP1	0.00489867
THRAP3	0.0172442
RIMS1	0.0109248
GLS2	0.00220856
MAP7D1	0.00471887
SETDB1	0.00209128
RRM2	0.00701401
SPEG	0.00222693
SRCAP	0.000837244
PLXNB1	0.0256291
AHI1	0.00749597
ARHGAP29	0.00341181
SIN3A	0.00279844
APC	0.00225071
BBOF1	0.00406172
ELFN1	0.00726305
APC2	0.00553326
EPHB4	0.00996691
ZNF711	0.00124013
EPG5	0.0104367
IQCE	0.00249123
VBP1	0.0770952
PLXDC2	0.0695979
PABPC1	0.00342838
FBXL6	8.85988e-06
PODXL	0.000333518
TRAPPC1	0.000719676
USP37	0.000829242
SIX4	0.00246914
COL1A1	0.00281398
Uncharacterized	0.00278877
USP32	0.0047159
SLC24A3	0.00327045
SH3RF2	0.00483385
CSPG4	0.00563584
CCDC114	0.00432157
ADRA1B	0.0122239
MOGS	0.00731818
Uncharacterized	0.0149466
GRB10	0.000581439
AP2M1	0.00751757
ZMYM2	0.0314139
CSPG5	140.412
KIAA1109	16.6316
TOM1L2	0.947254
JUNB	4.00404
ABCC1	17.1424
CEP350	0.310556
dnahl9l	3.59547
CTTNBP2NL	0.134042
PDE4DIP	0.046533
MTHFD1	0.459209
CEP170B	372.143
ENO1	821.842
DOCK1	78.7415
LCOR	60.3474
MYO5A	964.749
Uncharacterized	600.689
TTN	202.11
RGS14	202.558
EPN1	360.212
SLC25A6	344.685
EEF1D	415.415
CLSTN1	118.73
RCOR3	108.273
neb	81.9884
ORC1	149.656
MYH6	722.203
Uncharacterized	605.593
GPR179	323.557
SDK1	209.873
ASTL	182.321
DES	705.141
Uncharacterized	215.116
USP9X	124.678
WDFY4	112.497
OC90	74.5521
RNF183	73.9507
BEND2	100.97
ZNF729	60.8519
EDC4	67.4023
TRPV1	46.067
ELP4	31.6504
NEBL	43.5516
PLB1	17.0209
KMT2C	17.7605
BLM	17.2449
Uncharacterized	13.7594
RBL1	51.2977
Uncharacterized	6.58139
SPX	103.603

## Sheet: Table S4
Gene Symbol	Log(EE2/CTRL)	Log(LNG/CTRL)
ENO1	3.08057	2.91479
nitr2e	3.07464	2.56146
PTPRJ	3.05807	2.405
Uncharacterized	2.98589	2.61777
glsA	2.91106	2.80074
DOCK1	2.81322	1.8962
RGS14	2.7122	2.30655
CREBBP	2.68048	1.89705
FCHSD2	2.56794	2.29598
SEMA4A	2.55238	1.37365
SCG2	2.48382	-0.367428
VPS13A	2.46435	3.31864
NRIP1	2.36717	2.08725
CSPG5	2.25034	2.1474
CLSTN1	2.15108	2.07456
LCOR	2.1238	1.78066
EEF1D	2.11186	2.61848
Uncharacterized	2.10502	2.77865
ORC1	2.0651	2.17509
CEP170B	1.909	2.57071
UCK2	1.87682	2.03304
EXOC3	1.87554	1.75653
XIRP2	1.82089	2.69562
KIAA1109	1.76245	1.22093
EPN1	1.69356	2.55656
TRIOBP	1.58972	0.082614
TTN	1.48835	2.30559
RCOR3	1.36032	2.03452
MYO5A	1.17071	2.98441
DYNC1H1	1.14693	-1.98547
neb	1.12209	1.91375
FRY	1.04155	0.764712
SEMA4C	0.939281	-1.60285
SLC25A6	0.840727	2.53742
MYOM1	0.823797	-2.54344
titin	0.789289	0.57786
SETDB1	0.690238	-2.67959
CEP350	0.688106	-0.50786
MARK3	0.669215	-1.35856
JUNB	0.639206	0.602499
STMN1	0.556749	0.0143087
MAPT	0.545786	0.203712
SLF2	0.493718	-0.462641
TPD52L2	0.474888	-1.71528
BCKDHA	0.451139	-0.123563
SRSF2	0.445343	-2.82464
SEC61B	0.390554	-0.451357
PKP3	0.380676	-1.34634
RIMS1	0.25701	-1.96159
DPYSL2	0.251392	-0.0840913
XAB2	0.244348	1.20857
TSC2	0.208633	-2.45888
BASP1	0.162308	0.0863413
RYR1	0.144694	-0.269037
CIITA	0.122943	0.721866
UGT2A3	0.1218	0.117535
DNMT1	0.108813	-2.5422
MBP	0.107877	0.274321
Epha2	0.0840149	0.383853
TOM1L2	0.0833846	-0.0235337
NUCKS1	0.0567587	-0.175368
mbpa	0.0286929	-1.0566
NCBP3	3.43062	0
OTOF	3.09874	0
ESCO2	2.9692	0
MEF2C	2.70146	0
MDM4	2.6624	0
ABR	2.47741	0
ARID1B	2.43761	0
ALDOC	2.35922	0
MKI67	2.26792	0
ZNF598	2.19702	0
BAIAP2L1	2.17327	0
Uncharacterized	2.10825	0
kmt2a	2.07899	0
Uncharacterized	2.06938	0
ELAVL4	2.01627	0
TIMM50	2.0053	0
UBR4	2	0
PTGS2	1.93726	0
Uncharacterized	1.88063	0
SPEN	1.87288	0
CXorf65	1.86955	0
CACNA1A	1.80642	0
SNCG	1.78596	0
FAM83H	1.78541	0
SOCS6	1.7295	0
ABCA1	1.64137	0
DCAF13	0.964128	0
MYH6	0	2.85866
DES	0	2.84828
Uncharacterized	0	2.78218
GPR179	0	2.50995
Uncharacterized	0	2.33267
SDK1	0	2.32196
ASTL	0	2.26084
USP9X	0	2.09579
WDFY4	0	2.05114
SPX	0	2.01537
BEND2	0	2.00419
OC90	0	1.87246
RNF183	0	1.86894
EDC4	0	1.82867
ZNF729	0	1.78427
RBL1	0	1.7101
TRPV1	0	1.66339
NEBL	0	1.639
ELP4	0	1.50038
KMT2C	0	1.24946
BLM	0	1.23666
PLB1	0	1.23098
Uncharacterized	0	1.1386
Uncharacterized	0	0.818317
PCDHB3	-0.0185174	-2.60333
STOX2	-0.049762	0.285917
THRAP3	-0.0594976	-1.76336
PDCD5	-0.0921107	-0.384435
VIM	-0.0947584	-2.1445
LYSMD2	-0.0983235	-0.316132
Uncharacterized	-0.249978	-0.232581
RRM2	-0.278038	-2.15403
ZNF770	-0.447097	-1.21598
ABCC1	-0.482922	1.23407
MOB2	-0.548187	-0.347148
MAP1A	-0.639195	-0.525975
PALM2	-0.650289	-0.192782
RTKN2	-0.687319	-2.63147
TTBK2	-1.02739	-0.337266
GLS2	-1.0391	-2.65589
VBP1	-1.11297	-1.11297
PLXDC2	-1.1574	-1.1574
MAP7D1	-1.24844	-2.32616
SPEG	-1.3135	-2.65229
CSPP1	-1.32181	-2.30992
MTHFD1	-1.41644	-0.33799
ZMYM2	-1.50288	-1.50288
PLXNB1	-1.59127	-1.59127
ABCD4	-1.75357	-0.416085
MYO5B	-1.79357	0.0731667
Uncharacterized	-1.82546	-1.82546
DIDO1	-1.84175	-0.107982
SECISBP2	-1.89257	-0.930632
ADRA1B	-1.91279	-1.91279
Uncharacterized	-1.96398	-0.174577
EPG5	-1.98144	-1.98144
EPHB4	-2.00144	-2.00144
dnahl9l	-2.00623	0.555755
sema4e	-2.10478	-0.0016729
AP2M1	-2.12392	-2.12392
AHI1	-2.12517	-2.12517
MOGS	-2.1356	-2.1356
ELFN1	-2.13888	-2.13888
yeats2	-2.20878	-0.147217
ZMYND8	-2.23448	-0.387774
CSPG4	-2.24904	-2.24904
APC2	-2.25702	-2.25702
SRCAP	-2.27862	-3.07715
SCN8A	-2.29279	-0.878374
SH3RF2	-2.31571	-2.31571
USP32	-2.32644	-2.32644
CCDC114	-2.36436	-2.36436
PIK3R1	-2.36439	0.14145
BBOF1	-2.39129	-2.39129
CTTNBP2NL	-2.44683	-0.87276
PABPC1	-2.46491	-2.46491
ARHGAP29	-2.46702	-2.46702
SLC24A3	-2.48539	-2.48539
PDE4DIP	-2.53136	-1.33224
COL1A1	-2.55068	-2.55068
SIN3A	-2.55308	-2.55308
Uncharacterized	-2.55459	-2.55459
IQCE	-2.60359	-2.60359
SIX4	-2.60745	-2.60745
APC	-2.64768	-2.64768
SMC6	-2.65867	-1.77204
KIAA0556	-2.68745	-0.473288
WDTC1	-2.86428	-0.649745
EIF4G1	-2.86543	-0.121012
ZNF711	-2.90653	-2.90653
SPTBN5	-2.94569	-1.20745
USP37	-3.08132	-3.08132
TRAPPC1	-3.14286	-3.14286
GRB10	-3.2355	-3.2355
PODXL	-3.47688	-3.47688
CALM1	-4.42678	0.162544
FBXL6	-5.05257	-5.05257

## Sheet: Table S5
Name	Type	Total # of Neighbors	Overlap	Percent Overlap	Gene Set Seed	p-value	Overlapping Entities	p-value	#
Proteins/Chemicals Regulating Cell Processes of neurite outgrowth	Pathway	1378	22	1	neurite outgrowth	3.60429e-05	TP53,MAPT,SCN8A,TSC2,ROBO2,ROBO1,TTN,VIM,APC,STMN1,SCG2,AHI1,SEMA4A,DPYSL2,SOCS6,BASP1,CSPG4,TRPC5,SEPT2,DOCK1,CSPG5,ELAVL4	3.60429e-05	1
Proteins/Chemicals Regulating Cell Processes of neuronal migration	Pathway	471	12	2	neuronal migration	3.83281e-05	MAPT,TSC2,ROBO2,ROBO1,VIM,APC,GRB10,STMN1,DPYSL2,MEF2C,DYNC1H1,MAP7D1	3.83281e-05	2
Proteins/Chemicals Regulating Cell Processes of neurogenesis	Pathway	1011	18	1	neurogenesis	5.1792e-05	TP53,MAPT,PTGS2,ROBO2,VIM,APC,STMN1,SCG2,MBP,CREBBP,AHI1,DPYSL2,MEF2C,SETDB1,ESCO2,MAP1A,SIX4,PLXDC2	5.1792e-05	3
Proteins/Chemicals Regulating Cell Processes of cell proliferation	Pathway	6498	60	0	cell proliferation	0.000120283	TP53,MAPT,PTGS2,DNMT1,TSC2,ABCA1,ROBO2,ROBO1,TTN,EIF4G1,SRSF2,VIM,NRIP1,MKI67,APC,GRB10,STMN1,RYR1,EPHB4,SCG2,MBP,CREBBP,COL1A1,ADRA1B,ENO1,DPYSL2,SOCS6,PTPRJ,MDM4,BASP1,MEF2C,SMC6,MYH7,CSPG4,PODXL,CIITA,SETDB1,DYNC1H1,SIN3A,TRPC5,SRCAP,PLXNB1,PDCD5,GLS2,SNCG,SEPT2,RRM2,ZMYM2,CSPG5,MOGS,EXOC3,MAP1A,PKP3,ELAVL4,TRIOBP,NUCKS1,SIX4,DHX29,SEMA4C,MOB2	0.000120283	4
Proteins/Chemicals Regulating Cell Processes of cell adhesion	Pathway	1869	25	1	cell adhesion	0.000175086	TP53,MAPT,PTGS2,ANK3,DNMT1,TSC2,ROBO2,ROBO1,VIM,MKI67,APC,STMN1,EPHB4,MBP,ENO1,DPYSL2,PTPRJ,MEF2C,PODXL,PLXNB1,SNCG,DOCK1,MAP1A,ELAVL4,PLXDC2	0.000175086	5
Proteins/Chemicals Regulating Cell Processes of brain development	Pathway	744	14	1	brain development	0.000218101	TP53,MAPT,PTGS2,TSC2,ROBO2,ROBO1,APC,CREBBP,AHI1,DPYSL2,BASP1,SETDB1,EXOC3,ARID1B	0.000218101	6
Proteins/Chemicals Regulating Cell Processes of nervous system development	Pathway	673	13	1	nervous system development	0.000289273	TP53,MAPT,PTGS2,ROBO2,ROBO1,NRIP1,EPHB4,CREBBP,AHI1,DPYSL2,SETDB1,TRPC5,SEMA4C	0.000289273	7
Proteins/Chemicals Regulating Cell Processes of axon guidance	Pathway	341	9	2	axon guidance	0.000289579	ROBO2,ROBO1,APC,STMN1,DPYSL2,TRPC5,PLXNB1,MAP1A,SEMA4C	0.000289579	8
Proteins/Chemicals Regulating Cell Processes of ion channel clustering	Pathway	5	2	33	ion channel clustering	0.000567834	ANK3,APC	0.000567834	9
Proteins/Chemicals Regulating Cell Processes of translation initiation	Pathway	304	8	2	translation initiation	0.000647786	TP53,PABPC1,TSC2,EIF4G1,SRSF2,SECISBP2,ELAVL4,DHX29	0.000647786	10
Proteins/Chemicals Regulating Cell Processes of cytoskeleton organization and biogenesis	Pathway	1049	16	1	cytoskeleton organization and biogenesis	0.00078472	TP53,MAPT,VIM,APC,STMN1,EPHB4,MBP,ADRA1B,SEMA4A,DPYSL2,CSPG4,PLXNB1,SNCG,DOCK1,CSPP1,TRIOBP	0.00078472	11
Proteins/Chemicals Regulating Cell Processes of learning and/or memory	Pathway	564	11	1	learning and/or memory	0.000801181	TP53,MAPT,PTGS2,DNMT1,TSC2,NRIP1,CREBBP,DPYSL2,MEF2C,CSPG4,RIMS1	0.000801181	12
Proteins/Chemicals Regulating Cell Processes of glial cell reaction	Pathway	29	3	10	glial cell reaction	0.000845763	TP53,MAPT,VIM	0.000845763	13
Proteins/Chemicals Regulating Cell Processes of kidney development	Pathway	177	6	3	kidney development	0.000871281	TP53,PTGS2,EPHB4,MDM4,PODXL,PLXNB1	0.000871281	14
Proteins/Chemicals Regulating Cell Processes of oogenesis	Pathway	245	7	2	oogenesis	0.000883952	TP53,MAPT,PABPC1,CREBBP,ENO1,SOCS6,SETDB1	0.000883952	15
Proteins/Chemicals Regulating Cell Processes of vascularization	Pathway	2223	26	1	vascularization	0.00101925	TP53,PTGS2,DNMT1,TSC2,ROBO2,ROBO1,EIF4G1,SRSF2,VIM,MKI67,APC,GRB10,STMN1,EPHB4,SCG2,CREBBP,COL1A1,ADRA1B,SEMA4A,PTPRJ,MEF2C,CSPG4,PLXNB1,SNCG,RRM2,PLXDC2	0.00101925	16
Proteins/Chemicals Regulating Cell Processes of chromatin remodeling	Pathway	1081	16	1	chromatin remodeling	0.00107811	TP53,MAPT,DNMT1,VIM,NRIP1,MKI67,APC,CREBBP,SMC6,CIITA,SETDB1,SIN3A,SRCAP,PDCD5,ZMYM2,ARID1B	0.00107811	17
Proteins/Chemicals Regulating Cell Processes of lumen formation	Pathway	777	13	1	lumen formation	0.00110589	TP53,PTGS2,ROBO2,ROBO1,VIM,APC,EPHB4,SCG2,CREBBP,MEF2C,PODXL,MYO5B,ARHGAP29	0.00110589	18
Proteins/Chemicals Regulating Cell Processes of cell death	Pathway	3662	37	1	cell death	0.00113372	TP53,MAPT,PTGS2,PABPC1,DNMT1,TSC2,ABCA1,TTN,EIF4G1,VIM,NRIP1,MKI67,APC,STMN1,RYR1,EPHB4,SCG2,MBP,CREBBP,ENO1,CACNA1A,SOCS6,PTPRJ,MDM4,MEF2C,SMC6,CSPG4,CIITA,TIMM50,SETDB1,SIN3A,TRPC5,PDCD5,SNCG,MAP1A,DIDO1,ALDOC	0.00113372	19
Proteins/Chemicals Regulating Cell Processes of cell differentiation	Pathway	5839	52	0	cell differentiation	0.00141828	TP53,MAPT,PTGS2,ANK3,DNMT1,TSC2,ROBO2,ROBO1,VIM,NRIP1,MKI67,APC,GRB10,STMN1,EPHB4,SCG2,MBP,CREBBP,COL1A1,AHI1,GPD2,ENO1,SEMA4A,DPYSL2,SOCS6,PTPRJ,MDM4,BASP1,MEF2C,CSPG4,PODXL,CIITA,SETDB1,SIN3A,TRPC5,SPEN,PDCD5,APC2,DOCK1,ZMYM2,XAB2,CSPG5,ESCO2,MAP1A,ARID1B,ELAVL4,RTKN2,ZMYND8,GRIN2D,SIX4,SEMA4C,NHS	0.00141828	20
Proteins/Chemicals Regulating Cell Processes of apoptosis	Pathway	6138	54	0	apoptosis	0.00142327	TP53,MAPT,PTGS2,PABPC1,ANK3,DNMT1,TSC2,ABCA1,ROBO2,ROBO1,EIF4G1,SRSF2,VIM,NRIP1,MKI67,APC,GRB10,STMN1,RYR1,EPHB4,SCG2,MBP,CREBBP,COL1A1,ADRA1B,GPD2,ENO1,CACNA1A,DPYSL2,SOCS6,PTPRJ,MDM4,BASP1,MEF2C,CSPG4,CIITA,TIMM50,SIN3A,PLXNB1,PDCD5,GLS2,SNCG,RRM2,DOCK1,ZMYM2,MOGS,MAP1A,RTKN2,TRIOBP,SIX4,VPS13A,BAIAP2L1,DIDO1,SH3RF2	0.00142327	21
Proteins/Chemicals Regulating Cell Processes of transmembrane potential	Pathway	606	11	1	transmembrane potential	0.00142805	TP53,MAPT,PTGS2,SCN8A,ABCA1,ADRA1B,CACNA1B,CSPG4,TIMM50,TRPC5,PDCD5	0.00142805	22
Proteins/Chemicals Regulating Cell Processes of mitosis	Pathway	1792	22	1	mitosis	0.00145101	TP53,MAPT,PTGS2,ANK3,DNMT1,TSC2,TTN,VIM,MKI67,APC,STMN1,CREBBP,MDM4,SMC6,DYNC1H1,SIN3A,SNCG,MYO5B,CSPP1,TRIOBP,VPS13A,DIDO1	0.00145101	23
Proteins/Chemicals Regulating Cell Processes of interphase	Pathway	272	7	2	interphase	0.00161181	TP53,PTGS2,APC,STMN1,MARK3,SEPT2,CSPP1	0.00161181	24
Proteins/Chemicals Regulating Cell Processes of DNA methylation	Pathway	356	8	2	DNA methylation	0.00177331	TP53,PTGS2,DNMT1,SRSF2,NRIP1,CREBBP,SETDB1,SIN3A	0.00177331	25
Proteins/Chemicals Regulating Cell Processes of contraction	Pathway	1501	19	1	contraction	0.00226316	TP53,MAPT,PTGS2,SCN8A,DNMT1,TTN,SRSF2,VIM,RYR1,EPHB4,COL1A1,ADRA1B,ENO1,MEF2C,MYH7,TRPC5,PLXNB1,RRM2,ARHGAP29	0.00226316	26
Proteins/Chemicals Regulating Cell Processes of amino acid metabolism	Pathway	89	4	4	amino acid metabolism	0.00241823	TP53,ADRA1B,ENO1,GLS2	0.00241823	27
Proteins/Chemicals Regulating Cell Processes of exocytosis	Pathway	1068	15	1	exocytosis	0.00259114	TP53,MAPT,PTGS2,TSC2,ABCA1,VIM,CACNA1A,CACNA1B,OTOF,SEPT2,MYO5B,CSPG5,RIMS1,EXOC3,VPS13A	0.00259114	28
Proteins/Chemicals Regulating Cell Processes of microtubule cytoskeleton assembly	Pathway	468	9	1	microtubule cytoskeleton assembly	0.00265981	TP53,MAPT,APC,STMN1,DPYSL2,DYNC1H1,MARK3,SNCG,MAP1A	0.00265981	29
Proteins/Chemicals Regulating Cell Processes of microtubule sliding	Pathway	93	4	4	microtubule sliding	0.00283173	MAPT,APC,DPYSL2,DYNC1H1	0.00283173	30
Proteins/Chemicals Regulating Cell Processes of actin organization	Pathway	1191	16	1	actin organization	0.00289523	TP53,MAPT,PTGS2,TTN,VIM,APC,EPHB4,MBP,DPYSL2,BASP1,TRPC5,PLXNB1,SEPT2,DOCK1,TRIOBP,BAIAP2L1	0.00289523	31
Proteins/Chemicals Regulating Cell Processes of growth rate	Pathway	870	13	1	growth rate	0.00299296	TP53,MAPT,PTGS2,TSC2,ABCA1,APC,STMN1,GPD2,DPYSL2,PTPRJ,CSPG4,GLS2,SNCG	0.00299296	32
Proteins/Chemicals Regulating Cell Processes of G2/M transition	Pathway	874	13	1	G2/M transition	0.00311261	TP53,PTGS2,DNMT1,TSC2,SRSF2,APC,STMN1,MEF2C,SMC6,MARK3,PDCD5,NUCKS1,USP37	0.00311261	33
Proteins/Chemicals Regulating Cell Processes of cell survival	Pathway	2665	28	1	cell survival	0.00318926	TP53,MAPT,PTGS2,PABPC1,DNMT1,TSC2,ABCA1,EIF4G1,VIM,APC,GRB10,STMN1,EPHB4,CREBBP,GPD2,ENO1,CACNA1A,PTPRJ,MDM4,MEF2C,CIITA,TIMM50,SETDB1,DYNC1H1,PLXNB1,SNCG,SECISBP2,VPS13A	0.00318926	34
Proteins/Chemicals Regulating Cell Processes of cell cycle	Pathway	3602	35	0	cell cycle	0.00324725	TP53,MAPT,PTGS2,DNMT1,TSC2,ROBO2,ROBO1,EIF4G1,SRSF2,VIM,NRIP1,MKI67,APC,GRB10,STMN1,CREBBP,ADRA1B,ENO1,DPYSL2,PTPRJ,MDM4,SETDB1,SIN3A,MARK3,PDCD5,SEPT2,RRM2,DOCK1,ESCO2,CSPP1,ARID1B,TRIOBP,NUCKS1,USP37,MOB2	0.00324725	35
Proteins/Chemicals Regulating Cell Processes of vesicle docking	Pathway	97	4	4	vesicle docking	0.00329125	TSC2,CACNA1B,RIMS1,EXOC3	0.00329125	36
Proteins/Chemicals Regulating Cell Processes of cell motility	Pathway	1436	18	1	cell motility	0.00331263	TP53,MAPT,PTGS2,PABPC1,TSC2,VIM,APC,STMN1,PTPRJ,CSPG4,TRPC5,PLXNB1,SNCG,APC2,DOCK1,EXOC3,PKP3,BAIAP2L1	0.00331263	37
Proteins/Chemicals Regulating Cell Processes of Glucose metabolism	Pathway	677	11	1	Glucose metabolism	0.00337075	TP53,MAPT,PTGS2,NRIP1,MKI67,SCG2,AHI1,GPD2,ENO1,CACNA1B,SOCS6	0.00337075	38
Proteins/Chemicals Regulating Cell Processes of RNA splicing	Pathway	1323	17	1	RNA splicing	0.00337095	TP53,MAPT,PTGS2,DNMT1,TSC2,TTN,SRSF2,APC,MBP,COL1A1,CACNA1A,PTPRJ,MDM4,XAB2,RIMS1,ELAVL4,VPS13A	0.00337095	39
Proteins/Chemicals Regulating Cell Processes of axonogenesis	Pathway	396	8	2	axonogenesis	0.00340861	TP53,MAPT,TSC2,VIM,APC,DPYSL2,CSPG4,SNCG	0.00340861	40
Proteins/Chemicals Regulating Cell Processes of pyrimidine salvage	Pathway	14	2	13	pyrimidine salvage	0.00383177	TP53,UCK2	0.00383177	41
Proteins/Chemicals Regulating Cell Processes of DNA unwinding	Pathway	238	6	2	DNA unwinding	0.00384739	TP53,MAPT,PABPC1,EIF4G1,CREBBP,DHX29	0.00384739	42
Proteins/Chemicals Regulating Cell Processes of locomotion	Pathway	813	12	1	locomotion	0.00477464	MAPT,PTGS2,APC,RYR1,EPHB4,SCG2,MBP,ADRA1B,CACNA1A,TIMM50,SNCG,GRIN2D	0.00477464	43
Proteins/Chemicals Regulating Cell Processes of long-term synaptic depression	Pathway	335	7	2	long-term synaptic depression	0.00508872	MAPT,PTGS2,DNMT1,TSC2,STMN1,RIMS1,GRIN2D	0.00508872	44
Proteins/Chemicals Regulating Cell Processes of brain function	Pathway	335	7	2	brain function	0.00508872	TP53,MAPT,PTGS2,ABCA1,CREBBP,CACNA1A,CSPG5	0.00508872	45
Proteins/Chemicals Regulating Cell Processes of transmission of nerve impulse	Pathway	1045	14	1	transmission of nerve impulse	0.00547145	MAPT,PTGS2,ANK3,SCN8A,STMN1,SCG2,MBP,CACNA1A,CACNA1B,DPYSL2,TRPC5,GLS2,RIMS1,GRIN2D	0.00547145	46
Proteins/Chemicals Regulating Cell Processes of systolic function	Pathway	113	4	3	systolic function	0.00563608	TP53,PTGS2,TTN,MYH7	0.00563608	47
Proteins/Chemicals Regulating Cell Processes of regeneration	Pathway	1399	17	1	regeneration	0.00589602	TP53,PTGS2,DNMT1,TSC2,ROBO2,ROBO1,VIM,APC,STMN1,MBP,CREBBP,COL1A1,ENO1,DPYSL2,BASP1,MEF2C,CSPG4	0.00589602	48
Proteins/Chemicals Regulating Cell Processes of mRNA stabilization	Pathway	117	4	3	mRNA stabilization	0.00636008	TP53,PTGS2,PABPC1,EIF4G1	0.00636008	49
Proteins/Chemicals Regulating Cell Processes of dendrite morphogenesis	Pathway	118	4	3	dendrite morphogenesis	0.00655027	MAPT,ROBO1,TRPC5,IGSF9	0.00655027	50
Proteins/Chemicals Regulating Cell Processes of muscle development	Pathway	267	6	2	muscle development	0.00666659	ROBO2,TTN,VIM,MEF2C,MYH7,SIX4	0.00666659	51
Proteins/Chemicals Regulating Cell Processes of immunological surveillance	Pathway	19	2	10	immunological surveillance	0.00679436	TP53,PTGS2	0.00679436	52
Proteins/Chemicals Regulating Cell Processes of mRNA processing	Pathway	555	9	1	mRNA processing	0.00797044	MAPT,PABPC1,ABCA1,SRSF2,CREBBP,COL1A1,PCF11,ZMYM2,XAB2	0.00797044	53
Proteins/Chemicals Regulating Cell Processes of embryonal development	Pathway	2320	24	1	embryonal development	0.00804344	TP53,MAPT,PTGS2,DNMT1,TSC2,ABCA1,ROBO2,TTN,SRSF2,VIM,APC,GRB10,STMN1,EPHB4,CREBBP,GPD2,MDM4,MEF2C,SETDB1,SIN3A,APC2,DOCK1,ESCO2,SIX4	0.00804344	54
Proteins/Chemicals Regulating Cell Processes of response to external stimulus	Pathway	65	3	4	response to external stimulus	0.00810557	ANK3,TSC2,ABCA1	0.00810557	55
Proteins/Chemicals Regulating Cell Processes of establishment of cell polarity	Pathway	366	7	1	establishment of cell polarity	0.00811674	TP53,MAPT,PTGS2,VIM,APC,CSPG4,DOCK1	0.00811674	56
Proteins/Chemicals Regulating Cell Processes of endocytosis	Pathway	2198	23	1	endocytosis	0.00835088	TP53,MAPT,PTGS2,SCN8A,TSC2,ABCA1,ROBO2,VIM,STMN1,EPHB4,MBP,ADRA1B,CACNA1B,DPYSL2,SOCS6,PTPRJ,SEPT2,MYO5B,DOCK1,AP2M1,CSPG5,EXOC3,ZFYVE9	0.00835088	57
Proteins/Chemicals Regulating Cell Processes of insulin receptor signaling pathway	Pathway	22	2	8	insulin receptor signaling pathway	0.00893792	TSC2,SOCS6	0.00893792	58
Proteins/Chemicals Regulating Cell Processes of learning	Pathway	569	9	1	learning	0.00929523	MAPT,PTGS2,TSC2,VIM,ADRA1B,MEF2C,RIMS1,MAP1A,ALDOC	0.00929523	59
Proteins/Chemicals Regulating Cell Processes of chemosensitivity	Pathway	376	7	1	chemosensitivity	0.00933094	TP53,PTGS2,DNMT1,STMN1,PDCD5,RRM2,FCHSD2	0.00933094	60
Proteins/Chemicals Regulating Cell Processes of fasciculation of neuron	Pathway	23	2	8	fasciculation of neuron	0.00971108	ROBO2,PODXL	0.00971108	61
Proteins/Chemicals Regulating Cell Processes of neuroblast differentiation	Pathway	23	2	8	neuroblast differentiation	0.00971108	PTGS2,MKI67	0.00971108	62
Proteins/Chemicals Regulating Cell Processes of maintenance of DNA methylation	Pathway	24	2	8	maintenance of DNA methylation	0.0105129	TP53,DNMT1	0.0105129	63
Proteins/Chemicals Regulating Cell Processes of histone methylation	Pathway	136	4	2	histone methylation	0.0106416	DNMT1,NRIP1,CIITA,SETDB1	0.0106416	64
Proteins/Chemicals Regulating Cell Processes of T-cell development	Pathway	689	10	1	T-cell development	0.010976	TP53,PTGS2,DNMT1,SRSF2,APC,SEMA4A,MDM4,CIITA,SIN3A,SPEN	0.010976	65
Proteins/Chemicals Regulating Cell Processes of cell cycle checkpoint	Pathway	216	5	2	cell cycle checkpoint	0.0115843	TP53,APC,SMC6,MARK3,SRCAP	0.0115843	66
Proteins/Chemicals Regulating Cell Processes of microtubule bundling	Pathway	75	3	3	microtubule bundling	0.0119074	MAPT,APC,SNCG	0.0119074	67
Proteins/Chemicals Regulating Cell Processes of protein-protein cross-linking via L-cystine	Pathway	141	4	2	protein-protein cross-linking via L-cystine	0.0120154	TP53,PABPC1,ABCA1,RYR1	0.0120154	68
Proteins/Chemicals Regulating Cell Processes of meiotic chromosome segregation	Pathway	27	2	7	meiotic chromosome segregation	0.0130866	TP53,SMC6	0.0130866	69
Proteins/Chemicals Regulating Cell Processes of genome instability	Pathway	405	7	1	genome instability	0.0136048	TP53,MAPT,PTGS2,DNMT1,SRSF2,APC,CREBBP	0.0136048	70
Proteins/Chemicals Regulating Cell Processes of transcription termination	Pathway	79	3	3	transcription termination	0.0136699	TP53,PABPC1,PCF11	0.0136699	71
Proteins/Chemicals Regulating Cell Processes of T cell suppression	Pathway	79	3	3	T cell suppression	0.0136699	PTGS2,MBP,ZFYVE9	0.0136699	72
Proteins/Chemicals Regulating Cell Processes of astrocyte swelling	Pathway	28	2	6	astrocyte swelling	0.0139993	TP53,GLS2	0.0139993	73
Proteins/Chemicals Regulating Cell Processes of myelination	Pathway	507	8	1	myelination	0.0141521	MAPT,PTGS2,TSC2,VIM,MBP,GPD2,CSPG4,DYNC1H1	0.0141521	74
Proteins/Chemicals Regulating Cell Processes of neuroprotection	Pathway	717	10	1	neuroprotection	0.0141845	TP53,MAPT,PTGS2,SCN8A,ABCA1,SCG2,MBP,CREBBP,DPYSL2,CSPG4	0.0141845	75
Proteins/Chemicals Regulating Cell Processes of meiosis	Pathway	830	11	1	meiosis	0.0145543	TP53,MAPT,PTGS2,CREBBP,ENO1,SMC6,DYNC1H1,SEPT2,ESCO2,RIMS1,DIDO1	0.0145543	76
Proteins/Chemicals Regulating Cell Processes of epithelial to mesenchymal transition	Pathway	950	12	1	epithelial to mesenchymal transition	0.0153631	TP53,PTGS2,DNMT1,TSC2,ROBO1,VIM,ENO1,CSPG4,PODXL,ZFYVE9,PKP3,SEMA4C	0.0153631	77
Proteins/Chemicals Regulating Cell Processes of sarcomere organization	Pathway	83	3	3	sarcomere organization	0.0155731	TTN,MEF2C,MYOM1	0.0155731	78
Proteins/Chemicals Regulating Cell Processes of mitotic spindle assembly	Pathway	84	3	3	mitotic spindle assembly	0.0160711	TP53,APC,STMN1	0.0160711	79
Proteins/Chemicals Regulating Cell Processes of T-cell response	Pathway	735	10	1	T-cell response	0.016591	TP53,PTGS2,VIM,APC,RYR1,MBP,ENO1,SEMA4A,PTPRJ,CIITA	0.016591	80
Proteins/Chemicals Regulating Cell Processes of hemopoiesis	Pathway	735	10	1	hemopoiesis	0.016591	TP53,PTGS2,DNMT1,ABCA1,APC,EPHB4,CREBBP,ADRA1B,PODXL,ZMYM2	0.016591	81
Proteins/Chemicals Regulating Cell Processes of synaptic transmission	Pathway	853	11	1	synaptic transmission	0.0174855	MAPT,PTGS2,APC,CACNA1A,CACNA1B,BASP1,OTOF,CSPG5,RIMS1,EXOC3,IGSF9	0.0174855	82
Proteins/Chemicals Regulating Cell Processes of neuronal guidance	Pathway	32	2	6	neuronal guidance	0.0179147	ROBO2,ROBO1	0.0179147	83
Proteins/Chemicals Regulating Cell Processes of cytokinesis	Pathway	1587	17	1	cytokinesis	0.0190756	TP53,PTGS2,ANK3,DNMT1,TSC2,EIF4G1,VIM,APC,STMN1,MBP,SEPT2,RRM2,APC2,RIMS1,CSPP1,PKP3,TTBK2	0.0190756	84
Proteins/Chemicals Regulating Cell Processes of DNA Damage	Pathway	1217	14	1	DNA Damage	0.0190863	TP53,MAPT,PTGS2,DNMT1,VIM,APC,CREBBP,MDM4,SMC6,PODXL,SIN3A,SRCAP,PDCD5,RRM2	0.0190863	85
Proteins/Chemicals Regulating Cell Processes of G1/S transition	Pathway	867	11	1	G1/S transition	0.0194747	TP53,PTGS2,TSC2,MKI67,APC,STMN1,ADRA1B,SETDB1,RRM2,CSPP1,USP37	0.0194747	86
Proteins/Chemicals Regulating Cell Processes of non-selective vesicle fusion	Pathway	247	5	2	non-selective vesicle fusion	0.0195507	MAPT,RYR1,MBP,CACNA1B,OTOF	0.0195507	87
Proteins/Chemicals Regulating Cell Processes of tubulogenesis	Pathway	247	5	2	tubulogenesis	0.0195507	PTGS2,ROBO2,ROBO1,APC,PLXNB1	0.0195507	88
Proteins/Chemicals Regulating Cell Processes of oncogenesis	Pathway	755	10	1	oncogenesis	0.0196086	TP53,PTGS2,DNMT1,TSC2,VIM,APC,STMN1,CREBBP,BASP1,PLXNB1	0.0196086	89
Proteins/Chemicals Regulating Cell Processes of synaptogenesis	Pathway	440	7	1	synaptogenesis	0.0204508	ROBO2,APC,STMN1,BASP1,CSPG5,RIMS1,EXOC3	0.0204508	90
Proteins/Chemicals Regulating Cell Processes of neurotransmitter secretion	Pathway	544	8	1	neurotransmitter secretion	0.0206711	SCG2,CACNA1A,CACNA1B,DPYSL2,BASP1,OTOF,RIMS1,EXOC3	0.0206711	91
Proteins/Chemicals Regulating Cell Processes of mRNA degradation	Pathway	251	5	1	mRNA degradation	0.0207872	TP53,PTGS2,PABPC1,EIF4G1,COL1A1	0.0207872	92
Proteins/Chemicals Regulating Cell Processes of nonsense-mediated mRNA catabolism	Pathway	93	3	3	nonsense-mediated mRNA catabolism	0.0209542	TP53,PABPC1,EIF4G1	0.0209542	93
Proteins/Chemicals Regulating Cell Processes of endomitotic cell cycle	Pathway	35	2	5	endomitotic cell cycle	0.0211189	TP53,STMN1	0.0211189	94
Proteins/Chemicals Regulating Cell Processes of synaptic vesicle transport	Pathway	94	3	3	synaptic vesicle transport	0.0215416	MAPT,DPYSL2,AP2M1	0.0215416	95
Proteins/Chemicals Regulating Cell Processes of branching morphogenesis	Pathway	348	6	1	branching morphogenesis	0.0220622	TP53,ROBO2,ROBO1,VIM,EPHB4,DPYSL2	0.0220622	96
Proteins/Chemicals Regulating Cell Processes of decidualization	Pathway	256	5	1	decidualization	0.0224035	TP53,PTGS2,STMN1,CREBBP,RRM2	0.0224035	97
Proteins/Chemicals Regulating Cell Processes of chromosome segregation	Pathway	350	6	1	chromosome segregation	0.0226134	TP53,APC,SMC6,DYNC1H1,ESCO2,TRIOBP	0.0226134	98
Proteins/Chemicals Regulating Cell Processes of monocyte recruitment	Pathway	171	4	2	monocyte recruitment	0.022638	PTGS2,ABCA1,SCG2,ENO1	0.022638	99
Proteins/Chemicals Regulating Cell Processes of RNA elongation	Pathway	258	5	1	RNA elongation	0.0230723	TP53,SRSF2,ENO1,CIITA,DIDO1	0.0230723	100
Proteins/Chemicals Regulating Cell Processes of G1 phase	Pathway	776	10	1	G1 phase	0.0231939	TP53,PTGS2,DNMT1,MKI67,STMN1,ENO1,MDM4,MEF2C,PDCD5,CSPP1	0.0231939	101
Proteins/Chemicals Regulating Cell Processes of mitotic spindle checkpoint	Pathway	37	2	5	mitotic spindle checkpoint	0.0233773	TP53,APC	0.0233773	102
Proteins/Chemicals Regulating Cell Processes of G0/G1 transition	Pathway	564	8	1	G0/G1 transition	0.0249735	TP53,PTGS2,DNMT1,TSC2,VIM,CREBBP,MEF2C,MOB2	0.0249735	103
Proteins/Chemicals Regulating Cell Processes of immunoreactivity	Pathway	678	9	1	immunoreactivity	0.0260035	TP53,MAPT,PTGS2,TTN,VIM,MKI67,SCG2,MBP,NHS	0.0260035	104
Proteins/Chemicals Regulating Cell Processes of transcription initiation	Pathway	267	5	1	transcription initiation	0.0262416	TP53,NRIP1,CREBBP,ENO1,CIITA	0.0262416	105
Proteins/Chemicals Regulating Cell Processes of lens development	Pathway	102	3	2	lens development	0.0265634	TP53,DNMT1,NHS	0.0265634	106
Proteins/Chemicals Regulating Cell Processes of nuclear migration	Pathway	103	3	2	nuclear migration	0.0272314	VIM,APC,DYNC1H1	0.0272314	107
Proteins/Chemicals Regulating Cell Processes of vesicle-mediated transport	Pathway	270	5	1	vesicle-mediated transport	0.027357	MAPT,ABCA1,VIM,DYNC1H1,SEPT2	0.027357	108
Proteins/Chemicals Regulating Cell Processes of site selection	Pathway	183	4	2	site selection	0.0280968	TP53,EIF4G1,SRSF2,SIN3A	0.0280968	109
Proteins/Chemicals Regulating Cell Processes of DNA repair	Pathway	1038	12	1	DNA repair	0.0283562	TP53,MAPT,PTGS2,DNMT1,APC,CREBBP,SMC6,SRCAP,RRM2,ZMYM2,XAB2,ESCO2	0.0283562	110
Proteins/Chemicals Regulating Cell Processes of cell migration	Pathway	2880	26	0	cell migration	0.0297795	TP53,PTGS2,TSC2,ABCA1,ROBO2,ROBO1,EIF4G1,VIM,APC,STMN1,EPHB4,SCG2,COL1A1,ADRA1B,ENO1,DPYSL2,PTPRJ,MEF2C,CSPG4,DYNC1H1,PLXNB1,SNCG,DOCK1,EXOC3,SIX4,BAIAP2L1	0.0297795	111
Proteins/Chemicals Regulating Cell Processes of nerve regeneration	Pathway	277	5	1	nerve regeneration	0.0300762	PTGS2,ROBO2,VIM,MBP,DPYSL2	0.0300762	112
Proteins/Chemicals Regulating Cell Processes of heart development	Pathway	478	7	1	heart development	0.030283	TP53,PTGS2,TTN,SRSF2,EPHB4,CREBBP,MEF2C	0.030283	113
Proteins/Chemicals Regulating Cell Processes of memory	Pathway	1174	13	1	memory	0.0309968	MAPT,PTGS2,ANK3,DNMT1,TSC2,ABCA1,APC,STMN1,CREBBP,ADRA1B,DPYSL2,MEF2C,CIITA	0.0309968	114
Proteins/Chemicals Regulating Cell Processes of mitotic checkpoint	Pathway	109	3	2	mitotic checkpoint	0.0314273	TP53,APC,SNCG	0.0314273	115
Proteins/Chemicals Regulating Cell Processes of bone development	Pathway	380	6	1	bone development	0.0320233	TP53,PTGS2,APC,GRB10,COL1A1,MEF2C	0.0320233	116
Proteins/Chemicals Regulating Cell Processes of synaptic vesicle endocytosis	Pathway	45	2	4	synaptic vesicle endocytosis	0.0333307	MBP,AP2M1	0.0333307	117
Proteins/Chemicals Regulating Cell Processes of asymmetric cytokinesis	Pathway	114	3	2	asymmetric cytokinesis	0.0351681	TP53,APC,CREBBP	0.0351681	118
Proteins/Chemicals Regulating Cell Processes of hearing	Pathway	197	4	2	hearing	0.0353786	TP53,OTOF,MAP1A,TRIOBP	0.0353786	119
Proteins/Chemicals Regulating Cell Processes of synaptic plasticity	Pathway	834	10	1	synaptic plasticity	0.0355491	MAPT,PTGS2,DNMT1,TSC2,RYR1,CREBBP,CACNA1A,DPYSL2,BASP1,RIMS1	0.0355491	120
Proteins/Chemicals Regulating Cell Processes of blood vessel development	Pathway	394	6	1	blood vessel development	0.0371775	PTGS2,EPHB4,COL1A1,PTPRJ,MEF2C,CSPG4	0.0371775	121
Proteins/Chemicals Regulating Cell Processes of cell-matrix adhesion	Pathway	201	4	1	cell-matrix adhesion	0.0376421	TP53,PTGS2,PTPRJ,PODXL	0.0376421	122
Proteins/Chemicals Regulating Cell Processes of response to hypoxia	Pathway	295	5	1	response to hypoxia	0.0378326	TP53,PTGS2,TSC2,EPHB4,CREBBP	0.0378326	123
Proteins/Chemicals Regulating Cell Processes of long-term synaptic potentiation	Pathway	728	9	1	long-term synaptic potentiation	0.0383666	MAPT,PTGS2,DNMT1,TSC2,STMN1,CREBBP,CSPG4,MYO5B,RIMS1	0.0383666	124
Proteins/Chemicals Regulating Cell Processes of strand displacement	Pathway	49	2	4	strand displacement	0.0388234	MAPT,APC	0.0388234	125
Proteins/Chemicals Regulating Cell Processes of synaptic vesicle fusion	Pathway	49	2	4	synaptic vesicle fusion	0.0388234	OTOF,RIMS1	0.0388234	126
Proteins/Chemicals Regulating Cell Processes of insulin sensitivity	Pathway	619	8	1	insulin sensitivity	0.039971	TP53,PTGS2,TTN,NRIP1,GRB10,AHI1,SOCS6,SECISBP2	0.039971	127
Proteins/Chemicals Regulating Cell Processes of neurite development	Pathway	50	2	3	neurite development	0.0402469	MAPT,DPYSL2	0.0402469	128
Proteins/Chemicals Regulating Cell Processes of desmosome assembly	Pathway	50	2	3	desmosome assembly	0.0402469	TP53,PKP3	0.0402469	129
Proteins/Chemicals Regulating Cell Processes of killing of inflammatory cells	Pathway	51	2	3	killing of inflammatory cells	0.0416901	TP53,PTGS2	0.0416901	130
Proteins/Chemicals Regulating Cell Processes of regulation of cell shape	Pathway	625	8	1	regulation of cell shape	0.0419073	TP53,MAPT,VIM,APC,CSPG4,TRPC5,DOCK1,MOGS	0.0419073	131
Proteins/Chemicals Regulating Cell Processes of mesoderm patterning	Pathway	52	2	3	mesoderm patterning	0.0431525	MEF2C,SIX4	0.0431525	132
Proteins/Chemicals Regulating Cell Processes of tissue invasion	Pathway	124	3	2	tissue invasion	0.0433068	TP53,PTGS2,ENO1	0.0433068	133
Proteins/Chemicals Regulating Cell Processes of relaxation	Pathway	864	10	1	relaxation	0.0434878	TP53,PTGS2,DNMT1,TTN,APC,RYR1,CREBBP,ADRA1B,MYH7,RRM2	0.0434878	134
Proteins/Chemicals Regulating Cell Processes of sister chromatid exchange	Pathway	125	3	2	sister chromatid exchange	0.0441683	TP53,SMC6,ESCO2	0.0441683	135
Proteins/Chemicals Regulating Cell Processes of G0'	Pathway	212	4	1	G0'	0.0442883	TP53,PTGS2,VIM,MKI67	0.0442883	136
Proteins/Chemicals Regulating Cell Processes of Microsatellite Instability	Pathway	53	2	3	Microsatellite Instability	0.0446338	TP53,DNMT1	0.0446338	137
Proteins/Chemicals Regulating Cell Processes of protein ubiquitination	Pathway	127	3	2	protein ubiquitination	0.0459167	TP53,MAPT,VIM	0.0459167	138
Proteins/Chemicals Regulating Cell Processes of mammary gland morphogenesis	Pathway	54	2	3	mammary gland morphogenesis	0.0461339	ROBO1,CSPG4	0.0461339	139
Proteins/Chemicals Regulating Cell Processes of spindle assembly	Pathway	755	9	1	spindle assembly	0.0464938	TP53,TTN,APC,STMN1,DYNC1H1,SNCG,APC2,DOCK1,CSPP1	0.0464938	140

## Sheet: Table S6
Name	Type	Total # of Neighbors	Overlap	Percent Overlap	Gene Set Seed	p-value	Overlapping Entities	p-value	#
Proteins/Chemicals Regulating Cell Processes of actin organization	Pathway	1191	12	1	actin organization	0.0247293	MAPT,TTN,MYO5A,APC,EPHB4,MBP,DPYSL2,BASP1,PLXNB1,SEPT2,NEB,DOCK1	0.0247293	66
Proteins/Chemicals Regulating Cell Processes of amino acid metabolism	Pathway	89	3	3	amino acid metabolism	0.0124062	ADRA1B,ENO1,GLS2	0.0124062	37
Proteins/Chemicals Regulating Cell Processes of apoptosis	Pathway	6138	43	0	apoptosis	0.0194339	MAPT,DES,TRPV1,JUNB,PABPC1,ANK2,ANK3,TSC2,ROBO2,EIF4G1,SRSF2,APC,GRB10,STMN1,RYR1,EPHB4,MBP,COL1A1,EPHA2,ADRA1B,GPD2,ENO1,DPYSL2,PKD1,BASP1,ABCC1,CSPG4,SIN3A,PLXNB1,PDCD5,GLS2,BLM,RRM2,DOCK1,ORC1,ZMYM2,SLC25A6,MOGS,VDAC3,MAP1A,SIX4,DIDO1,SH3RF2	0.0194339	56
Proteins/Chemicals Regulating Cell Processes of axon cargo transport	Pathway	237	5	2	axon cargo transport	0.00899237	MAPT,ANK2,DPYSL2,DYNC1H1,MAP1A	0.00899237	28
Proteins/Chemicals Regulating Cell Processes of axon extension	Pathway	137	3	2	axon extension	0.0377289	ROBO2,DPYSL2,BASP1	0.0377289	85
Proteins/Chemicals Regulating Cell Processes of axon guidance	Pathway	341	7	2	axon guidance	0.00237903	ANK2,ROBO2,APC,STMN1,DPYSL2,PLXNB1,MAP1A	0.00237903	15
Proteins/Chemicals Regulating Cell Processes of axonogenesis	Pathway	396	6	1	axonogenesis	0.019627	MAPT,ANK2,TSC2,APC,DPYSL2,CSPG4	0.019627	57
Proteins/Chemicals Regulating Cell Processes of brain development	Pathway	744	8	1	brain development	0.0457071	MAPT,TSC2,ROBO2,APC,AHI1,DPYSL2,BASP1,SETDB1	0.0457071	95
Proteins/Chemicals Regulating Cell Processes of branching morphogenesis	Pathway	348	5	1	branching morphogenesis	0.0391418	ROBO2,EPHB4,EPHA2,DPYSL2,PKD1	0.0391418	86
Proteins/Chemicals Regulating Cell Processes of Ca++ ER import	Pathway	58	2	3	Ca++ ER import	0.0396684	RYR1,MYH6	0.0396684	88
Proteins/Chemicals Regulating Cell Processes of Ca++ export	Pathway	878	10	1	Ca++ export	0.0188381	MAPT,TRPV1,ANK2,ZP3,MYO5A,RYR1,ADRA1B,PKD1,ABCC1,RRM2	0.0188381	54
Proteins/Chemicals Regulating Cell Processes of calcium ion homeostasis	Pathway	1502	14	0	calcium ion homeostasis	0.0283424	MAPT,TRPV1,ANK2,ZP3,TTN,RYR1,MBP,ADRA1B,ENO1,DPYSL2,PKD1,RIMS1,OC90,SLC24A3	0.0283424	73
Proteins/Chemicals Regulating Cell Processes of capillary morphogenesis	Pathway	82	3	3	capillary morphogenesis	0.00996554	EPHB4,EPHA2,ABCC1	0.00996554	32
Proteins/Chemicals Regulating Cell Processes of cell adhesion	Pathway	1869	19	1	cell adhesion	0.00431773	MAPT,JUNB,ANK2,ANK3,TSC2,ROBO2,APC,STMN1,EPHB4,MBP,EPHA2,ENO1,DPYSL2,PKD1,PODXL,PLXNB1,DOCK1,MAP1A,PLXDC2	0.00431773	20
Proteins/Chemicals Regulating Cell Processes of cell cycle	Pathway	3602	30	0	cell cycle	0.00611831	MAPT,JUNB,TSC2,ROBO2,EIF4G1,SRSF2,APC,GRB10,STMN1,EPHA2,ADRA1B,ENO1,DPYSL2,PKD1,SETDB1,RBL1,SIN3A,PDCD5,ATAD5,SEPT2,BLM,RRM2,DOCK1,ORC1,RGS14,CSPP1,VDAC3,NUCKS1,USP37,MOB2	0.00611831	22
Proteins/Chemicals Regulating Cell Processes of cell cycle checkpoint	Pathway	216	4	1	cell cycle checkpoint	0.0290131	APC,SMC6,SRCAP,EEF1D	0.0290131	74
Proteins/Chemicals Regulating Cell Processes of cell death	Pathway	3662	29	0	cell death	0.01436	MAPT,DES,TRPV1,JUNB,PABPC1,ANK2,TSC2,TTN,MYO5A,EIF4G1,APC,STMN1,RYR1,EPHB4,MBP,ENO1,PKD1,ABCC1,SMC6,CSPG4,SETDB1,SIN3A,PDCD5,SLC25A6,RGS14,VDAC3,MAP1A,OC90,DIDO1	0.01436	43
Proteins/Chemicals Regulating Cell Processes of cell differentiation	Pathway	5839	42	0	cell differentiation	0.013485	MAPT,DES,TRPV1,JUNB,ANK2,ANK3,TSC2,ROBO2,MYO5A,APC,GRB10,STMN1,EPHB4,MBP,COL1A1,EPHA2,AHI1,MYH6,GPD2,ENO1,DPYSL2,PKD1,BASP1,ABCC1,CSPG4,PODXL,SETDB1,RBL1,SIN3A,PDCD5,APC2,DOCK1,ZMYM2,XAB2,CSPG5,RGS14,PLB1,MAP1A,ZMYND8,SIX4,VRK3,MLLT3	0.013485	39
Proteins/Chemicals Regulating Cell Processes of cell migration	Pathway	2880	23	0	cell migration	0.0280491	DES,TRPV1,ANK2,TSC2,ROBO2,MYO5A,EIF4G1,APC,STMN1,EPHB4,COL1A1,EPHA2,ADRA1B,ENO1,DPYSL2,PKD1,ABCC1,CSPG4,DYNC1H1,PLXNB1,DOCK1,SIX4,CIC	0.0280491	72
Proteins/Chemicals Regulating Cell Processes of cell morphogenesis	Pathway	175	4	2	cell morphogenesis	0.0146901	MAPT,MYO5A,PKD1,DYNC1H1	0.0146901	46
Proteins/Chemicals Regulating Cell Processes of cell motility	Pathway	1436	13	0	cell motility	0.0418277	MAPT,PABPC1,ANK2,TSC2,MYO5A,APC,STMN1,EPHA2,PKD1,CSPG4,PLXNB1,APC2,DOCK1	0.0418277	90
Proteins/Chemicals Regulating Cell Processes of cell proliferation	Pathway	6498	49	0	cell proliferation	0.00195691	MAPT,TRPV1,JUNB,ANK2,TSC2,ROBO2,TTN,EIF4G1,SRSF2,APC,GRB10,STMN1,RYR1,EPHB4,MBP,COL1A1,EPHA2,ADRA1B,ENO1,DPYSL2,PKD1,BASP1,ABCC1,SMC6,MYH7,CSPG4,PODXL,SETDB1,DYNC1H1,SIN3A,SRCAP,PLXNB1,PDCD5,GLS2,SEPT2,RRM2,ORC1,ZMYM2,CSPG5,MOGS,MAP1A,OC90,EDC4,NUCKS1,SIX4,CIC,VRK3,MLLT3,MOB2	0.00195691	13
Proteins/Chemicals Regulating Cell Processes of cell survival	Pathway	2665	21	0	cell survival	0.0407312	MAPT,TRPV1,JUNB,PABPC1,TSC2,EIF4G1,APC,GRB10,STMN1,EPHB4,EPHA2,GPD2,ENO1,PKD1,ABCC1,SETDB1,DYNC1H1,PLXNB1,ORC1,SLC25A6,SECISBP2	0.0407312	89
Proteins/Chemicals Regulating Cell Processes of contractile activity	Pathway	512	7	1	contractile activity	0.019967	DES,TRPV1,TTN,MYH6,MYH7,NEB,NEBL	0.019967	58
Proteins/Chemicals Regulating Cell Processes of contraction	Pathway	1501	23	1	contraction	2.99758e-06	MAPT,DES,TRPV1,JUNB,ANK2,ZP3,SCN8A,TTN,MYO5A,SRSF2,RYR1,EPHB4,COL1A1,EPHA2,MYH6,ADRA1B,ENO1,PKD1,MYH7,PLXNB1,NEB,RRM2,ARHGAP29	2.99758e-06	1
Proteins/Chemicals Regulating Cell Processes of cytokinesis	Pathway	1587	18	1	cytokinesis	0.00170317	DES,ANK2,ANK3,TSC2,MYO5A,EIF4G1,APC,STMN1,MBP,PKD1,SEPT2,RRM2,APC2,EEF1D,RGS14,RIMS1,CSPP1,TTBK2	0.00170317	12
Proteins/Chemicals Regulating Cell Processes of cytoskeleton organization and biogenesis	Pathway	1049	15	1	cytoskeleton organization and biogenesis	0.000433329	MAPT,DES,ANK2,APC,STMN1,EPHB4,MBP,EPHA2,ADRA1B,DPYSL2,PKD1,CSPG4,PLXNB1,DOCK1,CSPP1	0.000433329	5
Proteins/Chemicals Regulating Cell Processes of dentinogenesis	Pathway	38	2	5	dentinogenesis	0.0183984	TRPV1,JUNB	0.0183984	53
Proteins/Chemicals Regulating Cell Processes of diastolic function	Pathway	93	4	4	diastolic function	0.00161373	DES,TTN,MYH6,MYH7	0.00161373	11
Proteins/Chemicals Regulating Cell Processes of DNA recombination	Pathway	970	11	1	DNA recombination	0.0143621	MAPT,ZP3,APC,MYH6,PKD1,BASP1,SMC6,SETDB1,DYNC1H1,ATAD5,BLM	0.0143621	44
Proteins/Chemicals Regulating Cell Processes of DNA unwinding	Pathway	238	4	1	DNA unwinding	0.0392233	MAPT,PABPC1,EIF4G1,ORC1	0.0392233	87
Proteins/Chemicals Regulating Cell Processes of endocytosis	Pathway	2198	20	0	endocytosis	0.011376	MAPT,TRPV1,ANK2,SCN8A,TSC2,ROBO2,MYO5A,STMN1,EPHB4,MBP,EPHA2,ADRA1B,DPYSL2,PKD1,SEPT2,MYO5B,DOCK1,AP2M1,CSPG5,ZFYVE9	0.011376	35
Proteins/Chemicals Regulating Cell Processes of establishment of cell polarity	Pathway	366	5	1	establishment of cell polarity	0.0468329	MAPT,APC,PKD1,CSPG4,DOCK1	0.0468329	99
Proteins/Chemicals Regulating Cell Processes of exocytosis	Pathway	1068	11	1	exocytosis	0.0270899	MAPT,TRPV1,ANK2,ZP3,TSC2,MYO5A,ABCC1,SEPT2,MYO5B,CSPG5,RIMS1	0.0270899	69
Proteins/Chemicals Regulating Cell Processes of fasciculation of neuron	Pathway	23	2	8	fasciculation of neuron	0.00721702	ROBO2,PODXL	0.00721702	26
Proteins/Chemicals Regulating Cell Processes of fertilization	Pathway	614	7	1	fertilization	0.0464154	ANK2,ZP3,EIF4G1,ENO1,PKD1,VDAC3,ASTL	0.0464154	97
Proteins/Chemicals Regulating Cell Processes of focal adhesion assembly	Pathway	249	4	1	focal adhesion assembly	0.0450083	TSC2,APC,PKD1,CSPG4	0.0450083	94
Proteins/Chemicals Regulating Cell Processes of G1/S transition	Pathway	867	11	1	G1/S transition	0.0065217	JUNB,TSC2,APC,STMN1,ADRA1B,PKD1,SETDB1,RRM2,ORC1,CSPP1,USP37	0.0065217	24
Proteins/Chemicals Regulating Cell Processes of G2/M transition	Pathway	874	10	1	G2/M transition	0.0183101	TSC2,SRSF2,APC,STMN1,SMC6,PDCD5,ORC1,EEF1D,NUCKS1,USP37	0.0183101	52
Proteins/Chemicals Regulating Cell Processes of genome instability	Pathway	405	6	1	genome instability	0.0216385	MAPT,SRSF2,APC,PKD1,ATAD5,BLM	0.0216385	59
Proteins/Chemicals Regulating Cell Processes of growth rate	Pathway	870	10	1	growth rate	0.0177932	MAPT,TSC2,APC,STMN1,EPHA2,GPD2,DPYSL2,PKD1,CSPG4,GLS2	0.0177932	50
Proteins/Chemicals Regulating Cell Processes of heart development	Pathway	478	7	1	heart development	0.0142394	DES,JUNB,TTN,SRSF2,EPHB4,MYH6,PKD1	0.0142394	41
Proteins/Chemicals Regulating Cell Processes of heart relaxation	Pathway	44	2	4	heart relaxation	0.0240791	TTN,PLB1	0.0240791	65
Proteins/Chemicals Regulating Cell Processes of HRR	Pathway	64	2	3	HRR	0.0472473	ANK2,BLM	0.0472473	100
Proteins/Chemicals Regulating Cell Processes of ion channel clustering	Pathway	5	2	33	ion channel clustering	0.00041755	ANK3,APC	0.00041755	4
Proteins/Chemicals Regulating Cell Processes of kidney development	Pathway	177	4	2	kidney development	0.0152527	EPHB4,PKD1,PODXL,PLXNB1	0.0152527	47
Proteins/Chemicals Regulating Cell Processes of learning and/or memory	Pathway	564	7	1	learning and/or memory	0.0315869	MAPT,TRPV1,TSC2,DPYSL2,CSPG4,RGS14,RIMS1	0.0315869	80
Proteins/Chemicals Regulating Cell Processes of long-term synaptic depression	Pathway	335	6	1	long-term synaptic depression	0.0092612	MAPT,TRPV1,TSC2,MYO5A,STMN1,RIMS1	0.0092612	30
Proteins/Chemicals Regulating Cell Processes of long-term synaptic potentiation	Pathway	728	10	1	long-term synaptic potentiation	0.00551983	MAPT,TRPV1,JUNB,TSC2,MYO5A,STMN1,CSPG4,MYO5B,RGS14,RIMS1	0.00551983	21
Proteins/Chemicals Regulating Cell Processes of lumen formation	Pathway	777	9	1	lumen formation	0.0231413	JUNB,ROBO2,APC,EPHB4,EPHA2,PKD1,PODXL,MYO5B,ARHGAP29	0.0231413	62
Proteins/Chemicals Regulating Cell Processes of mammary gland morphogenesis	Pathway	54	2	3	mammary gland morphogenesis	0.0349023	EPHA2,CSPG4	0.0349023	84
Proteins/Chemicals Regulating Cell Processes of membrane depolarization	Pathway	918	10	1	membrane depolarization	0.0247553	MAPT,TRPV1,ZP3,SCN8A,SRSF2,RYR1,MBP,ADRA1B,DPYSL2,SLC25A6	0.0247553	67
Proteins/Chemicals Regulating Cell Processes of membrane invagination	Pathway	54	2	3	membrane invagination	0.0349023	ANK2,MYO5A	0.0349023	83
Proteins/Chemicals Regulating Cell Processes of microtubule cytoskeleton assembly	Pathway	468	9	1	microtubule cytoskeleton assembly	0.000903759	MAPT,TRPV1,ANK2,APC,STMN1,DPYSL2,DYNC1H1,RGS14,MAP1A	0.000903759	8
Proteins/Chemicals Regulating Cell Processes of microtubule depolymerization	Pathway	76	3	3	microtubule depolymerization	0.00811796	MAPT,STMN1,ABCC1	0.00811796	27
Proteins/Chemicals Regulating Cell Processes of microtubule sliding	Pathway	93	5	5	microtubule sliding	0.000147534	MAPT,MYO5A,APC,DPYSL2,DYNC1H1	0.000147534	3
Proteins/Chemicals Regulating Cell Processes of mitosis	Pathway	1792	16	0	mitosis	0.027658	MAPT,ANK3,TSC2,TTN,MYO5A,APC,STMN1,MYH6,SMC6,DYNC1H1,SIN3A,BLM,MYO5B,RGS14,CSPP1,DIDO1	0.027658	71
Proteins/Chemicals Regulating Cell Processes of mRNA processing	Pathway	555	7	1	mRNA processing	0.0293099	MAPT,PABPC1,ANK2,SRSF2,COL1A1,ZMYM2,XAB2	0.0293099	76
Proteins/Chemicals Regulating Cell Processes of muscle development	Pathway	267	6	2	muscle development	0.00314349	DES,ROBO2,TTN,MYH7,NEB,SIX4	0.00314349	18
Proteins/Chemicals Regulating Cell Processes of muscle function	Pathway	358	6	1	muscle function	0.0125411	DES,TRPV1,TTN,RYR1,MYH6,NEB	0.0125411	38
Proteins/Chemicals Regulating Cell Processes of myelination	Pathway	507	7	1	myelination	0.0190373	MAPT,TSC2,MYO5A,MBP,GPD2,CSPG4,DYNC1H1	0.0190373	55
Proteins/Chemicals Regulating Cell Processes of myoblast fusion	Pathway	174	4	2	myoblast fusion	0.0144139	DES,TTN,DOCK1,MOGS	0.0144139	45
Proteins/Chemicals Regulating Cell Processes of myofibril assembly	Pathway	29	3	10	myofibril assembly	0.000539817	DES,TTN,NEB	0.000539817	6
Proteins/Chemicals Regulating Cell Processes of neurite development	Pathway	50	2	3	neurite development	0.0303795	MAPT,DPYSL2	0.0303795	78
Proteins/Chemicals Regulating Cell Processes of neurite outgrowth	Pathway	1378	16	1	neurite outgrowth	0.00250728	MAPT,ANK2,SCN8A,TSC2,ROBO2,TTN,APC,STMN1,EPHA2,AHI1,DPYSL2,BASP1,CSPG4,SEPT2,DOCK1,CSPG5	0.00250728	16
Proteins/Chemicals Regulating Cell Processes of neurogenesis	Pathway	1011	13	1	neurogenesis	0.00277023	MAPT,TRPV1,ROBO2,APC,STMN1,MBP,EPHA2,AHI1,DPYSL2,SETDB1,MAP1A,SIX4,PLXDC2	0.00277023	17
Proteins/Chemicals Regulating Cell Processes of neuronal migration	Pathway	471	9	1	neuronal migration	0.000945166	MAPT,TSC2,ROBO2,APC,GRB10,STMN1,DPYSL2,DYNC1H1,MAP7D1	0.000945166	9
Proteins/Chemicals Regulating Cell Processes of non-selective vesicle fusion	Pathway	247	5	2	non-selective vesicle fusion	0.0106174	MAPT,MYO5A,RYR1,MBP,MYH6	0.0106174	34
Proteins/Chemicals Regulating Cell Processes of nonsense-mediated mRNA catabolism	Pathway	93	3	3	nonsense-mediated mRNA catabolism	0.0139414	PABPC1,EIF4G1,GPR179	0.0139414	40
Proteins/Chemicals Regulating Cell Processes of nuclear migration	Pathway	103	3	2	nuclear migration	0.018233	MYO5A,APC,DYNC1H1	0.018233	51
Proteins/Chemicals Regulating Cell Processes of oocyte differentiation	Pathway	26	2	7	oocyte differentiation	0.00908338	ANK2,DYNC1H1	0.00908338	29
Proteins/Chemicals Regulating Cell Processes of oogenesis	Pathway	245	5	2	oogenesis	0.0102774	MAPT,PABPC1,ENO1,SETDB1,CIC	0.0102774	33
Proteins/Chemicals Regulating Cell Processes of organic anion transport	Pathway	30	2	6	organic anion transport	0.0118683	PKD1,ABCC1	0.0118683	36
Proteins/Chemicals Regulating Cell Processes of osteoblast differentiation	Pathway	605	7	1	osteoblast differentiation	0.043466	JUNB,STMN1,EPHB4,COL1A1,EPHA2,MYH6,PKD1	0.043466	92
Proteins/Chemicals Regulating Cell Processes of perception of nutrients	Pathway	66	2	2	perception of nutrients	0.0498824	TSC2,EIF4G1	0.0498824	102
Proteins/Chemicals Regulating Cell Processes of protein unfolding	Pathway	43	2	4	protein unfolding	0.023088	ANK2,TTN	0.023088	61
Proteins/Chemicals Regulating Cell Processes of recombinational repair	Pathway	63	2	3	recombinational repair	0.0459497	SMC6,BLM	0.0459497	96
Proteins/Chemicals Regulating Cell Processes of regeneration	Pathway	1399	15	1	regeneration	0.00716982	DES,TRPV1,JUNB,ANK2,TSC2,ROBO2,APC,STMN1,MBP,COL1A1,EPHA2,ENO1,DPYSL2,BASP1,CSPG4	0.00716982	25
Proteins/Chemicals Regulating Cell Processes of regulation of cell shape	Pathway	625	9	1	regulation of cell shape	0.00625445	MAPT,JUNB,ANK2,APC,EPHA2,PKD1,CSPG4,DOCK1,MOGS	0.00625445	23
Proteins/Chemicals Regulating Cell Processes of relaxation	Pathway	864	10	1	relaxation	0.0170383	DES,TRPV1,TTN,APC,RYR1,MYH6,ADRA1B,MYH7,NEB,RRM2	0.0170383	49
Proteins/Chemicals Regulating Cell Processes of response to external stimulus	Pathway	65	2	3	response to external stimulus	0.0485582	ANK3,TSC2	0.0485582	101
Proteins/Chemicals Regulating Cell Processes of response to heat shock	Pathway	60	2	3	response to heat shock	0.0421388	MAPT,TRPV1	0.0421388	91
Proteins/Chemicals Regulating Cell Processes of RNA processing	Pathway	271	5	1	RNA processing	0.0153149	MAPT,SRSF2,MYH6,PKD1,NEB	0.0153149	48
Proteins/Chemicals Regulating Cell Processes of RNA splicing	Pathway	1323	13	0	RNA splicing	0.0235779	MAPT,JUNB,ANK2,TSC2,TTN,SRSF2,APC,MBP,COL1A1,MYH6,PKD1,XAB2,RIMS1	0.0235779	63
Proteins/Chemicals Regulating Cell Processes of sarcomere organization	Pathway	83	4	4	sarcomere organization	0.00106333	TTN,NEB,NEBL,MYOM1	0.00106333	10
Proteins/Chemicals Regulating Cell Processes of sarcomerogeneses	Pathway	12	2	15	sarcomerogeneses	0.00211896	ANK2,TTN	0.00211896	14
Proteins/Chemicals Regulating Cell Processes of sister chromatid exchange	Pathway	125	3	2	sister chromatid exchange	0.0299844	DES,SMC6,BLM	0.0299844	77
Proteins/Chemicals Regulating Cell Processes of skeletal muscle contraction	Pathway	42	2	4	skeletal muscle contraction	0.0221144	RYR1,NEB	0.0221144	60
Proteins/Chemicals Regulating Cell Processes of spindle assembly	Pathway	755	12	1	spindle assembly	0.000686545	ANK2,TTN,MYO5A,APC,STMN1,MYH6,PKD1,DYNC1H1,APC2,DOCK1,RGS14,CSPP1	0.000686545	7
Proteins/Chemicals Regulating Cell Processes of stem cell maintenance	Pathway	227	4	1	stem cell maintenance	0.0338923	JUNB,APC,SETDB1,XAB2	0.0338923	81
Proteins/Chemicals Regulating Cell Processes of strand displacement	Pathway	49	2	4	strand displacement	0.0292883	MAPT,APC	0.0292883	75
Proteins/Chemicals Regulating Cell Processes of strand invasion	Pathway	47	2	4	strand invasion	0.0271546	SMC6,BLM	0.0271546	70
Proteins/Chemicals Regulating Cell Processes of synaptic plasticity	Pathway	834	9	1	synaptic plasticity	0.0342864	MAPT,TRPV1,TSC2,MYO5A,RYR1,DPYSL2,BASP1,RGS14,RIMS1	0.0342864	82
Proteins/Chemicals Regulating Cell Processes of synaptic vesicle endocytosis	Pathway	45	2	4	synaptic vesicle endocytosis	0.0250873	MBP,AP2M1	0.0250873	68
Proteins/Chemicals Regulating Cell Processes of synaptic vesicle transport	Pathway	94	3	3	synaptic vesicle transport	0.0143413	MAPT,DPYSL2,AP2M1	0.0143413	42
Proteins/Chemicals Regulating Cell Processes of synaptogenesis	Pathway	440	6	1	synaptogenesis	0.0307827	ROBO2,APC,STMN1,BASP1,CSPG5,RIMS1	0.0307827	79
Proteins/Chemicals Regulating Cell Processes of systolic function	Pathway	113	4	3	systolic function	0.00325647	TTN,MYH6,PKD1,MYH7	0.00325647	19
Proteins/Chemicals Regulating Cell Processes of translation	Pathway	1459	13	0	translation	0.0465221	JUNB,PABPC1,ANK2,TSC2,TTN,MYO5A,EIF4G1,SRSF2,RYR1,COL1A1,ADRA1B,GPD2,EEF1D	0.0465221	98
Proteins/Chemicals Regulating Cell Processes of translation initiation	Pathway	304	5	1	translation initiation	0.0237962	PABPC1,TSC2,EIF4G1,SRSF2,SECISBP2	0.0237962	64
Proteins/Chemicals Regulating Cell Processes of transmission of nerve impulse	Pathway	1045	12	1	transmission of nerve impulse	0.00970327	MAPT,TRPV1,JUNB,ANK2,ANK3,SCN8A,MYO5A,STMN1,MBP,DPYSL2,GLS2,RIMS1	0.00970327	31
Proteins/Chemicals Regulating Cell Processes of tubulogenesis	Pathway	247	4	1	tubulogenesis	0.0439227	ROBO2,APC,PKD1,PLXNB1	0.0439227	93
Proteins/Chemicals Regulating Cell Processes of vesicle-mediated transport	Pathway	270	8	2	vesicle-mediated transport	0.000101524	MAPT,ANK2,MYO5A,PKD1,DYNC1H1,SEPT2,PLB1,NEBL	0.000101524	2
